# Supplementary material for: Glymphatic system clearance and Alzheimer’s disease risk: a CSF proteome-wide study
Source: Alzheimers Res Ther. 2025 Jan 31;17:31. doi: 10.1186/s13195-024-01612-7 (PMC11786353; doi:10.1186/s13195-024-01612-7)
Supplement: Supplementary file 1 — Supplementary Material 1. [file 13195_2024_1612_MOESM1_ESM.xlsx]

## Sheet: Tables Description
Table S1: Results analysis 1. Summary statistics for the proteins significantly associated with clearance with a p-value < 0.05 in at least one ROI.
Table S2: Pathway enrichment results from the "single analysis". Summary statistics for the significant pathways (FDR-p-value < 0.05)
TableS3: Results for the association between the GS clearance proteomic score and the risk of MCI.
TableS4: Results for the association between the GS clearance proteomic score and the risk of AD.
TableS5: Model performance results for the association with MCI risk
TableS6: Model performance results for the association with AD risk

## Sheet: S1
EntrezGeneSymbol	logFC	t	P.Value	ROI	Target	Number_ROIs
NSUN6	1.09774	6.53347	4.18111e-05	rcereb_white	NSUN6	66
GZMK	-1.10305	-5.80379	0.000116435	rtransversetemp	Granzyme K	78
NSUN6	0.908941	5.68766	0.000137769	rlatoccip	NSUN6	66
NSUN6	0.761983	5.54158	0.000172148	rpericalc	NSUN6	66
GZMK	-1.16723	-5.53632	0.000173892	rputamen	Granzyme K	78
GZMK	-1.22373	-5.48017	0.000189317	rcaudate	Granzyme K	78
SIRPA	-2.13959	-5.47099	0.000191504	rmedialorbiotofront	SHPS1	36
GZMK	-1.12094	-5.36047	0.000226881	lsupfront	Granzyme K	78
GZMK	-1.17768	-5.35691	0.000229073	rpallid	Granzyme K	78
GZMK	-0.754574	-5.3246	0.000239204	rsuptemporal	Granzyme K	78
GZMK	-0.940813	-5.29971	0.000248523	rparsopercularis	Granzyme K	78
NSUN6	0.666981	5.26106	0.000263888	rmiddtemp	NSUN6	66
NSUN6	1.08039	5.21939	0.000280617	rcereb_cort	NSUN6	66
GZMK	-0.936297	-5.17911	0.000300498	lrostmiddfront	Granzyme K	78
OLFML3	0.399983	5.15884	0.000310499	linfparietal	OLFL3	42
GZMK	-1.181	-5.08106	0.000349175	rsupfront	Granzyme K	78
ACTN2	4.62276	5.04863	0.000369038	lpallid	ACTN2	68
ACTN2	4.059	5.03129	0.000377259	lcereb_white	ACTN2	68
GZMK	-0.688565	-5.02286	0.000383246	rinftemp	Granzyme K	78
GZMK	-0.905718	-4.92506	0.000447947	lparttriang	Granzyme K	78
GZMK	-0.799599	-4.89797	0.000466365	rparttriang	Granzyme K	78
NSUN6	1.14672	4.87859	0.000480851	lcereb_white	NSUN6	66
GZMK	-1.07401	-4.85449	0.00050123	rhipp	Granzyme K	78
GZMK	-0.583757	-4.84768	0.000505896	rmiddtemp	Granzyme K	78
GZMK	-1.1402	-4.83202	0.000519355	rinsula	Granzyme K	78
ACTN2	4.45276	4.80623	0.00054339	rpallid	ACTN2	68
GZMK	-1.11414	-4.78972	0.000555678	lcaudmiddfront	Granzyme K	78
SNRPF	0.414562	4.76688	0.000572909	linftemp	RUXF	56
GZMK	-1.32762	-4.74989	0.000593468	rthal	Granzyme K	78
ACTN2	3.53721	4.74475	0.000600731	rcereb_white	ACTN2	68
TIMD4	-0.351678	-4.73244	0.000609888	lmedialorbiotofront	TIM-4	35
GZMK	-1.16034	-4.71932	0.000623768	lcaudate	Granzyme K	78
VNN2	-0.868297	-4.66991	0.000675051	lmedialorbiotofront	VNN2	19
OLFML3	0.427302	4.66486	0.000680149	rpericalc	OLFL3	42
ACTN2	3.64379	4.61596	0.000734516	rcereb_cort	ACTN2	68
CTSD	-0.413857	-4.6174	0.000736953	linfparietal	Cathepsin D	9
ACTN2	4.52104	4.57282	0.000791952	rcaudate	ACTN2	68
NSUN6	0.634788	4.54518	0.000823749	rinfparietal	NSUN6	66
MYOM2	0.691577	4.51871	0.000868552	rcereb_white	MYOM2	64
MYOM2	0.776299	4.47319	0.000930244	lcereb_white	MYOM2	64
NSUN6	0.738468	4.46953	0.000937739	rinftemp	NSUN6	66
NSUN6	0.794151	4.448	0.000970717	rsuptemporal	NSUN6	66
GZMK	-1.28958	-4.44625	0.000974281	rparahhipp	Granzyme K	78
GZMK	-0.846249	-4.44544	0.000981742	ramyg	Granzyme K	78
OLFML3	0.336014	4.43744	0.00098855	rsupparietal	OLFL3	42
ACTN2	4.90351	4.42611	0.00100442	lparahhipp	ACTN2	68
ACTN2	4.31709	4.41666	0.00101855	lfusiform	ACTN2	68
NSUN6	0.905619	4.40578	0.00104052	lpericalc	NSUN6	66
GZMK	-1.17565	-4.39999	0.00105272	lrostralantcing	Granzyme K	78
PZP	-1.06496	-4.38321	0.00108057	rparttriang	Pregnancy zone protein	63
GALNT4	0.412095	4.38424	0.00108268	linfparietal	GALT4	16
MYBPC1	2.3948	4.37856	0.00109426	rpallid	MYPC1	66
CTSD	-0.370564	-4.35576	0.00113517	lsupparietal	Cathepsin D	9
OLFML3	0.345755	4.35231	0.00114171	lsupparietal	OLFL3	42
NSUN6	0.995412	4.33799	0.00116437	rrostmiddfront	NSUN6	66
NSUN6	0.854147	4.3281	0.00118479	rparttriang	NSUN6	66
GZMK	-0.843084	-4.32403	0.00119242	rprecentral	Granzyme K	78
TAC1	1.10988	4.31782	0.00120367	rcereb_cort	TKN1	41
NSUN6	1.2373	4.31902	0.00120387	rrostralantcing	NSUN6	66
GZMK	-0.87568	-4.31771	0.00121251	rcereb_white	Granzyme K	78
LMO4	0.49794	4.3011	0.00124025	lhipp	LMO4	61
MYBPC1	2.42968	4.28941	0.00126876	lpallid	MYPC1	66
GZMK	-1.1806	-4.27325	0.00130079	rpostcing	Granzyme K	78
GZMK	-1.02785	-4.26537	0.00131609	rfusiform	Granzyme K	78
LYG2	-0.588011	-4.2515	0.00134562	lprecuneus	LYG2	40
NSUN6	1.14316	4.24181	0.00136936	rfusiform	NSUN6	66
NSUN6	0.792929	4.2226	0.00141494	lmiddtemp	NSUN6	66
USP46	0.264069	4.21447	0.00143576	rmedialorbiotofront	UBP46	28
MYOM2	0.700677	4.20898	0.00144567	rcereb_cort	MYOM2	64
B2M	0.318133	4.20776	0.00145531	lsupparietal	b2-Microglobulin	15
OLFML3	0.525218	4.19887	0.00147233	lpericalc	OLFL3	42
NSUN6	1.23307	4.19716	0.00147743	rsupfront	NSUN6	66
GZMK	-0.879506	-4.16589	0.00155589	rrostmiddfront	Granzyme K	78
FOXO1	0.454534	4.13598	0.00163226	linftemp	FOXO1A	45
DCUN1D5	0.434821	4.13644	0.00163448	lcereb_cort	DCNL5	59
B2M	0.345021	4.11995	0.00168887	linfparietal	b2-Microglobulin	15
LMO4	0.404392	4.11437	0.00169339	linftemp	LMO4	61
PZP	-1.19679	-4.11354	0.00170606	lrostmiddfront	Pregnancy zone protein	63
MARCO	0.808514	4.11188	0.00171556	rcereb_white	MARCO	35
NSUN6	0.552501	4.10824	0.00171905	rsupparietal	NSUN6	66
MMP14	0.313921	4.10598	0.00172945	linfparietal	MMP-14	19
MARCO	0.582606	4.10283	0.00173495	rpericalc	MARCO	35
MYBPC1	2.64529	4.09946	0.00174065	lparahhipp	MYPC1	66
GZMK	-1.09775	-4.09008	0.00177116	rcaudantcing	Granzyme K	78
GZMK	-0.702505	-4.08769	0.00177873	lmiddtemp	Granzyme K	78
LMO4	0.528425	4.07556	0.00181033	lfusiform	LMO4	61
LMO4	0.410118	4.05251	0.00188933	lentorhinal	LMO4	61
ACTN2	4.64934	4.04621	0.00190242	rlingual	ACTN2	68
ACTN2	4.28254	4.04657	0.00191241	lcaudate	ACTN2	68
SH2B3	0.27057	4.0444	0.00192082	linfparietal	SH2B3	15
OLFML3	0.58863	4.04224	0.00192323	llatoccip	OLFL3	42
TAC1	0.663981	4.03831	0.00193017	rinfparietal	TKN1	41
ACTN2	2.72762	4.02904	0.00196611	lmiddtemp	ACTN2	68
PZP	-0.948594	-4.02396	0.00198383	rsuptemporal	Pregnancy zone protein	63
MYBPC1	2.08259	4.0234	0.00198436	lcereb_white	MYPC1	66
ARL2	0.860448	4.0164	0.00200201	linftemp	ARL2	71
ACTN2	4.78662	4.02014	0.00200329	lthal	ACTN2	68
SRP14	0.383092	4.01686	0.00201316	lsupparietal	SRP14	8
ACTN2	3.9196	4.01288	0.00202063	rfusiform	ACTN2	68
MYOM2	0.828568	4.00038	0.00207304	rpallid	MYOM2	64
BCDIN3D	0.948414	3.99543	0.00207534	linftemp	BN3D2	65
GZMK	-0.953483	-3.98536	0.0021148	rcaudmiddfront	Granzyme K	78
PZP	-1.19451	-3.98006	0.00213647	rrostmiddfront	Pregnancy zone protein	63
LMO4	0.617998	3.96556	0.00218694	llingual	LMO4	61
MYL4	0.339271	3.96814	0.00218877	linfparietal	MYL4	9
CST4	0.22086	3.96798	0.00218934	linfparietal	Cystatin-S	19
POMK	0.318274	3.96241	0.00221041	linfparietal	SG196	37
LYG2	-0.565151	-3.95947	0.00221146	rprecuneus	LYG2	40
GZMK	-1.2175	-3.95631	0.0022349	lthal	Granzyme K	78
LYG2	-0.438276	-3.93858	0.00229508	rpostcentral	LYG2	40
SIRPA	-4.22469	-3.93732	0.00230248	rrostralantcing	SHPS1	36
SLC5A5	0.219289	3.93719	0.00230805	lsupparietal	SC5A5	6
ACTN2	4.17918	3.93569	0.00230895	rrostralantcing	ACTN2	68
SNRPF	0.598524	3.93059	0.00232266	llingual	RUXF	56
LCN8	0.300457	3.93342	0.00232308	lsupparietal	LCN8	7
TAC1	1.01366	3.92682	0.00233436	rcuneus	TKN1	41
BMP7	0.435268	3.9281	0.00234472	linfparietal	BMP-7	15
NSUN6	0.539473	3.92349	0.00235864	rmedialorbiotofront	NSUN6	66
MYBPC1	2.6783	3.91176	0.00240957	rthal	MYPC1	66
VNN2	-1.46439	-3.91014	0.00241623	lsuptemporal	VNN2	19
COMTD1	0.307864	3.90623	0.00242452	lcereb_cort	CMTD1	57
MRC1	0.863325	3.90372	0.00243766	lcereb_white	Macrophage mannose receptor	31
HAUS1	0.42008	3.90506	0.00243937	lsupparietal	HAUS1	5
ACTN2	3.87121	3.90418	0.00244028	rhipp	ACTN2	68
GZMK	-0.646342	-3.90204	0.00244429	rpostcentral	Granzyme K	78
PZP	-0.745495	-3.90251	0.00244475	rmiddtemp	Pregnancy zone protein	63
SNRPF	0.504319	3.89711	0.00245966	lfusiform	RUXF	56
SLIT3	0.270967	3.89713	0.0024684	rpericalc	SLIT3	27
ACTN2	3.5913	3.89573	0.00246888	lcereb_cort	ACTN2	68
GZMK	-1.06567	-3.8952	0.00247591	rrostralantcing	Granzyme K	78
GZMK	-0.822681	-3.88896	0.0024996	rparsorbitalis	Granzyme K	78
GZMK	-0.580291	-3.88727	0.00250523	rsupramarginal	Granzyme K	78
PZP	-1.16747	-3.88744	0.00250866	rparsopercularis	Pregnancy zone protein	63
MYBPC1	2.62066	3.88417	0.00253052	lthal	MYPC1	66
SIGLEC9	3.18981	3.87853	0.00256127	ramyg	Siglec-9	23
MYOC	1.07729	3.87479	0.00256477	llatoccip	MYOC	29
MYOM2	0.815388	3.87038	0.00257606	lfusiform	MYOM2	64
GZMK	-0.847757	-3.87066	0.00258376	rlorbitofront	Granzyme K	78
FCGR2A	-5.1122	-3.8709	0.00258563	rthal	FCG2A	65
GZMK	-1.12565	-3.86859	0.0025947	lcaudantcing	Granzyme K	78
NSUN6	1.0205	3.86488	0.00260411	lcereb_cort	NSUN6	66
MYBPC1	2.27458	3.86407	0.00260433	lfusiform	MYPC1	66
MYOM2	0.835076	3.86586	0.0026106	lpallid	MYOM2	64
NSUN6	1.20883	3.86047	0.00263295	rcaudate	NSUN6	66
PZP	-0.865416	-3.85871	0.00263866	rinftemp	Pregnancy zone protein	63
DEFB1	0.742184	3.85915	0.00264087	linfparietal	HBD-1	7
ACTN2	4.84137	3.85398	0.00265141	llingual	ACTN2	68
POLR2C	-0.72167	-3.85263	0.00266041	lprecuneus	RPB3	23
MYOM2	0.555593	3.85217	0.00266224	rlatoccip	MYOM2	64
PZP	-1.14424	-3.85266	0.00266797	lparttriang	Pregnancy zone protein	63
NSUN6	0.919022	3.84814	0.0026746	rcuneus	NSUN6	66
PZP	-1.47743	-3.8488	0.00268199	rsupfront	Pregnancy zone protein	63
TAC1	0.870604	3.84242	0.0027076	rlatoccip	TKN1	41
MYOM2	0.709052	3.8403	0.0027174	lcereb_cort	MYOM2	64
LYN	-0.767064	-3.84187	0.00272869	ramyg	LYNB	21
ARL2	0.966439	3.83566	0.00273931	lcereb_cort	ARL2	71
ACTN2	3.11272	3.83337	0.00274521	linftemp	ACTN2	68
FOXO1	0.577731	3.83195	0.00275343	lfusiform	FOXO1A	45
SRP14	0.410782	3.82718	0.00279111	linfparietal	SRP14	8
GZMK	-1.07431	-3.82444	0.00279161	risthamuscing	Granzyme K	78
PCDHA7	0.928641	3.82646	0.0027993	rcereb_white	PCDA7	20
GZMK	-0.601536	-3.82336	0.00280439	rpericalc	Granzyme K	78
TMOD4	0.294539	3.82381	0.00281532	ramyg	TMOD4	27
GZMK	-0.712454	-3.81991	0.00281538	rlatoccip	Granzyme K	78
CST4	0.199323	3.82062	0.00282269	lsupparietal	Cystatin-S	19
LMO4	0.584336	3.81633	0.00283276	lparahhipp	LMO4	61
VNN2	-1.36373	-3.81735	0.00283725	lparacentral	VNN2	19
WNT5A	0.182026	3.8176	0.00283785	linfparietal	WNT5A	12
MYOC	0.651783	3.81123	0.00285533	rinfparietal	MYOC	29
NSUN6	1.09359	3.81311	0.00285663	rhipp	NSUN6	66
GZMK	-0.480515	-3.8115	0.00286265	rsupparietal	Granzyme K	78
PZP	-1.3748	-3.81124	0.00286564	lsupfront	Pregnancy zone protein	63
NSUN6	0.932656	3.81003	0.00286842	rparsopercularis	NSUN6	66
NSUN6	0.926129	3.8085	0.00287074	lcuneus	NSUN6	66
ACTN2	4.76769	3.80789	0.0028837	rthal	ACTN2	68
XCL1	0.712172	3.80315	0.00290123	lcereb_white	Lymphotactin	36
CCL18	0.998029	3.79956	0.00291124	linftemp	PARC	20
ARL2	0.890764	3.80036	0.00291841	rlorbitofront	ARL2	71
DCUN1D5	0.367601	3.79305	0.00294436	linftemp	DCNL5	59
MYBPC1	2.33409	3.79117	0.00296895	rcaudate	MYPC1	66
LCN8	0.323387	3.7911	0.00297133	linfparietal	LCN8	7
SNRPF	0.433621	3.78868	0.00297212	lcereb_cort	RUXF	56
GZMK	-1.18019	-3.78774	0.00297701	lparahhipp	Granzyme K	78
SVEP1	0.366705	3.78609	0.00299728	linfparietal	SVEP1:Sushi 15-18	25
SIRPA	-3.40918	-3.78326	0.00300074	rcereb_cort	SHPS1	36
MYOM2	0.898994	3.78204	0.0030014	rlingual	MYOM2	64
TMED9	0.862668	3.78178	0.00300799	lcereb_cort	TMED9	37
OLFML3	0.467303	3.78164	0.00300891	rlatoccip	OLFL3	42
KLB	0.430145	3.78353	0.00301067	linfparietal	KLOTB	6
PET117	0.760424	3.78116	0.00301122	lcereb_cort	PT117	39
FCGR2A	-3.88853	-3.77752	0.0030334	lcereb_white	FCG2A	65
OLFML3	0.348729	3.775	0.00304096	rinfparietal	OLFL3	42
ARL2	1.30037	3.7732	0.0030507	llingual	ARL2	71
ARL2	0.750342	3.76946	0.00308247	lparsorbitalis	ARL2	71
TPPP3	0.58014	3.76889	0.0030882	linfparietal	TPPP3	14
TIMD4	-0.519591	-3.7661	0.00309875	llorbitofront	TIM-4	35
PZP	-1.14669	-3.76761	0.00310013	rcereb_white	Pregnancy zone protein	63
COMTD1	0.28981	3.76447	0.00310045	rcereb_cort	CMTD1	57
NRG1	0.476254	3.76393	0.00311497	linfparietal	SMDF	16
GZMK	-1.04237	-3.75641	0.00315025	lpostcing	Granzyme K	78
MATN4	0.991863	3.75262	0.00316463	lcereb_cort	MATN4	65
GZMK	-0.707223	-3.75333	0.00317018	lparsorbitalis	Granzyme K	78
GZMK	-1.06084	-3.75325	0.00317357	lpallid	Granzyme K	78
MYOM2	0.463358	3.75113	0.00317937	rpericalc	MYOM2	64
CRELD1	0.546533	3.75115	0.003185	linfparietal	CREL1	27
TAC1	1.10145	3.74888	0.00318535	lcereb_cort	TKN1	41
MYOM2	0.912552	3.74254	0.00322073	lparahhipp	MYOM2	64
HAUS1	0.451526	3.74446	0.00322232	linfparietal	HAUS1	5
GZMK	-0.493946	-3.73916	0.00325181	lsupparietal	Granzyme K	78
CD58	0.308253	3.7385	0.00325594	linfparietal	sLFA-3	20
ACTN2	4.2983	3.73563	0.00326795	lrostralantcing	ACTN2	68
GZMK	-0.921484	-3.73386	0.00327818	lputamen	Granzyme K	78
ACTN2	4.15207	3.73086	0.00328528	risthamuscing	ACTN2	68
LMO4	0.324826	3.73124	0.00329247	lamyg	LMO4	61
CCN4	0.519559	3.73063	0.00329499	rpericalc	WISP-1	33
MYOM2	0.589632	3.72334	0.00333391	lpericalc	MYOM2	64
SIGLEC14	0.516184	3.71208	0.00339669	rlatoccip	SIG14	44
COMTD1	0.271608	3.71239	0.00339676	rparsorbitalis	CMTD1	57
NSUN6	1.22324	3.7115	0.00340838	lrostralantcing	NSUN6	66
ACTN2	1.84442	3.70813	0.0034268	rmedialorbiotofront	ACTN2	68
SH2B3	0.238785	3.70809	0.00343277	lsupparietal	SH2B3	15
MYBPC1	1.78543	3.70546	0.0034544	rcereb_white	MYPC1	66
DCUN1D1	1.27135	3.70038	0.0034594	rcuneus	DCNL1	29
MARCO	0.870333	3.69229	0.00351937	lcereb_white	MARCO	35
POMK	0.302759	3.69244	0.003521	rmiddtemp	SG196	37
FCGR2A	-3.93677	-3.68955	0.00353826	lhipp	FCG2A	65
OLFML3	0.590276	3.68757	0.00354518	lcereb_cort	OLFL3	42
GZMK	-0.755688	-3.68544	0.00356205	lpericalc	Granzyme K	78
MYOM2	0.825948	3.68286	0.00358545	rcaudate	MYOM2	64
EPS8L1	0.292351	3.68109	0.00359675	lparacentral	ES8L1	14
GZMK	-0.718225	-3.67832	0.00361374	rparacentral	Granzyme K	78
RUVBL1	-0.40084	-3.67642	0.00361556	lprecuneus	RUVB1	31
LYG2	-0.382459	-3.67507	0.00362359	rsupramarginal	LYG2	40
CUTA	1.03669	3.67404	0.00363005	lcereb_cort	CUTA	45
SPINT1	0.280997	3.67599	0.00363105	linfparietal	HAI-1	4
SLC5A5	0.232233	3.67341	0.0036475	linfparietal	SC5A5	6
TAC1	1.39096	3.66799	0.00366271	rlingual	TKN1	41
ARL2	0.857507	3.6683	0.00367682	lparttriang	ARL2	71
ACTN2	2.73372	3.66608	0.00368118	rlatoccip	ACTN2	68
ARL2	1.09862	3.66281	0.00370839	rrostralantcing	ARL2	71
ACTN2	3.68517	3.66253	0.00370953	lhipp	ACTN2	68
OLFML3	0.345158	3.66081	0.0037212	rmiddtemp	OLFL3	42
ACTN2	4.08779	3.65919	0.00372984	rcaudantcing	ACTN2	68
LYG2	-0.531847	-3.65895	0.00373048	rprecentral	LYG2	40
TMOD4	0.387519	3.65893	0.00374121	lpallid	TMOD4	27
CD163	0.557378	3.65743	0.00374349	llatoccip	sCD163	26
ABO	-4.27784	-3.6563	0.00375093	llatoccip	BGAT	47
FOXO1	0.669024	3.65291	0.00376401	llingual	FOXO1A	45
MYOM2	0.817825	3.65061	0.00378022	risthamuscing	MYOM2	64
PZP	-1.2999	-3.65092	0.00378546	rtransversetemp	Pregnancy zone protein	63
CD163	0.347757	3.65124	0.00379168	linfparietal	sCD163	26
COMTD1	0.251903	3.64488	0.00382412	lpericalc	CMTD1	57
SURF1	0.380628	3.64598	0.00382678	linfparietal	SURF1	30
PET117	0.674373	3.63514	0.0038783	rcuneus	PT117	39
TIMD4	-0.694441	-3.63198	0.00393153	ramyg	TIM-4	35
NSUN6	1.2654	3.6263	0.00394053	rlingual	NSUN6	66
OLFML3	0.535421	3.62442	0.00395891	lcuneus	OLFL3	42
NDRG3	0.847802	3.62549	0.00395893	llatoccip	NDRG3	43
CALY	1.35429	3.62252	0.00397303	lcereb_cort	CALY	37
TMOD4	0.432908	3.61954	0.00401	lthal	TMOD4	27
CXCL6	0.314208	3.61545	0.00403026	rsupparietal	GCP-2	18
TDGF1	0.727139	3.61438	0.00404455	linfparietal	Cripto	3
NSUN6	0.887401	3.61026	0.00406183	rparsorbitalis	NSUN6	66
PEAR1	0.451645	3.60986	0.00407677	linfparietal	PEAR1:ECD	6
BCDIN3D	1.03867	3.60524	0.00409547	lcereb_cort	BN3D2	65
ACTN2	4.62283	3.60468	0.00410735	rparahhipp	ACTN2	68
ATG4A	-0.858263	-3.6032	0.00411077	lprecuneus	ATG4A	23
NSUN6	0.6251	3.59816	0.00414674	rsupramarginal	NSUN6	66
DCUN1D5	0.556414	3.59183	0.00418994	llingual	DCNL5	59
KLB	0.384075	3.59303	0.00419855	lsupparietal	KLOTB	6
MYOM2	0.743236	3.591	0.00420325	rfusiform	MYOM2	64
FCGR2A	-4.85428	-3.59262	0.00420382	lthal	FCG2A	65
ANXA11	-0.884322	-3.59128	0.00422211	ramyg	ANX11	13
USP46	0.445419	3.58202	0.00426662	rcereb_cort	UBP46	28
MOB4	0.482476	3.57731	0.00429834	llingual	MOBL3	54
ADAM19	0.192564	3.57908	0.00430264	lsupparietal	ADA19	8
GZMK	-0.751188	-3.57755	0.00431052	lparsopercularis	Granzyme K	78
MYOM2	0.401385	3.57469	0.00431796	rinfparietal	MYOM2	64
LMO4	0.552794	3.57421	0.00432562	listhamuscing	LMO4	61
COMTD1	0.174316	3.57345	0.00433756	rmiddtemp	CMTD1	57
EPS8L1	0.284377	3.57193	0.00435379	lpostcentral	ES8L1	14
COMTD1	0.306249	3.56898	0.00436882	lcereb_white	CMTD1	57
CCN4	0.407168	3.56545	0.00440028	rsupparietal	WISP-1	33
ACTN2	3.52317	3.56464	0.00440858	lputamen	ACTN2	68
NSUN6	1.12955	3.56209	0.0044368	rpallid	NSUN6	66
VNN2	-1.8954	-3.55889	0.00445501	ltransversetemp	VNN2	19
ACTN2	3.54061	3.55355	0.00448368	rcaudmiddfront	ACTN2	68
MOB4	0.316868	3.55299	0.00449593	lentorhinal	MOBL3	54
SIGLEC14	0.615413	3.55105	0.00450558	rcereb_cort	SIG14	44
GALNT4	0.345141	3.55158	0.00451575	lsupparietal	GALT4	16
SLC9A3R1	-0.397052	-3.55158	0.00452695	ramyg	NHERF	52
MOB4	0.450294	3.54814	0.00452877	listhamuscing	MOBL3	54
POLR2C	-0.687554	-3.54731	0.00453387	rprecuneus	RPB3	23
ACTN2	2.90171	3.5436	0.00456882	lpericalc	ACTN2	68
OLFML3	0.523046	3.53853	0.00459676	rcuneus	OLFL3	42
OTC	-0.398954	-3.53931	0.00460308	lcereb_white	OTCase	64
SIGLEC14	0.377121	3.53733	0.00461161	rinfparietal	SIG14	44
SURF1	0.413548	3.53334	0.00465608	rpericalc	SURF1	30
SNRPF	0.385346	3.52983	0.00467727	lprecuneus	RUXF	56
HABP2	1.16678	3.52693	0.00471643	linfparietal	FSAP	4
MAP2K4	0.510577	3.52475	0.00473456	linfparietal	MP2K4	12
PCDHA7	0.585846	3.52241	0.00475412	linfparietal	PCDA7	20
PLA2G12B	0.325993	3.52216	0.00475618	linfparietal	sPLA(2)-XIII	4
TXNDC11	1.41025	3.52127	0.00476572	lthal	TXD11:N-term	16
SNRPF	0.536389	3.51798	0.00476827	rlingual	RUXF	56
MRC1	0.760879	3.51889	0.00476829	rcereb_cort	Macrophage mannose receptor	31
MYBPC1	2.23764	3.5191	0.00477956	lcaudate	MYPC1	66
NDRG3	0.78659	3.51623	0.0047812	rcuneus	NDRG3	43
CCK	1.65083	3.51299	0.00480858	rcuneus	CCKN	23
RUVBL1	-0.301524	-3.51297	0.00482122	rpostcentral	RUVB1	31
RUVBL1	-0.388054	-3.51206	0.0048246	rprecuneus	RUVB1	31
KDR	0.354796	3.51009	0.00485847	linfparietal	VEGF sR2	16
ACTN2	4.00071	3.50624	0.00488168	rsupfront	ACTN2	68
MYOM2	0.510508	3.50264	0.00491197	lmiddtemp	MYOM2	64
ELAPOR1	0.218054	3.50175	0.0049304	linfparietal	K1324:ECD	7
TMED9	0.798511	3.50014	0.00493563	llatoccip	TMED9	37
GAL3ST2	1.13481	3.49899	0.00495655	lthal	G3ST2	42
SIGLEC14	0.423437	3.49345	0.00499532	rpericalc	SIG14	44
OLFML3	0.364031	3.48664	0.00504704	rsupramarginal	OLFL3	42
LMO4	0.505764	3.48699	0.00504885	rcaudantcing	LMO4	61
CYBC1	1.00356	3.48296	0.00507993	lcereb_cort	CQ062	42
CXCL6	0.385849	3.48209	0.00509654	rpericalc	GCP-2	18
H2BC21	-0.430856	-3.48155	0.0051033	lmedialorbiotofront	H2B2E	36
MYOM2	0.91942	3.47962	0.00510643	llingual	MYOM2	64
TGFB1	0.311682	3.48169	0.00510797	linfparietal	TGF-b1	12
CALY	1.19837	3.47709	0.00512348	rcuneus	CALY	37
DCUN1D5	0.463443	3.4775	0.00512378	lfusiform	DCNL5	59
CHGA	0.606697	3.47685	0.00514276	llatoccip	CgA	30
POMK	0.343556	3.47422	0.00516912	rinftemp	SG196	37
ARL2	0.975151	3.47369	0.00517066	lhipp	ARL2	71
DCUN1D5	0.362156	3.47149	0.00518667	rparsorbitalis	DCNL5	59
ACTN2	2.50909	3.4706	0.00519892	rsuptemporal	ACTN2	68
ITGB2	0.212143	3.46797	0.00523322	linfparietal	LFA-1 beta-2	21
NSUN6	1.1399	3.46585	0.00525311	lpallid	NSUN6	66
POMK	0.274167	3.46271	0.00528158	lsupparietal	SG196	37
ARL2	0.842062	3.45838	0.00530436	lcuneus	ARL2	71
B2M	0.282104	3.45878	0.00531081	rsupparietal	b2-Microglobulin	15
EPS8L1	0.167339	3.45775	0.00532243	lmedialorbiotofront	ES8L1	14
ARL2	0.877102	3.45627	0.00532592	rcereb_cort	ARL2	71
PREP	1.5327	3.45447	0.00533861	llingual	PPCE	33
CCN4	0.663426	3.45292	0.00534919	linftemp	WISP-1	33
VNN2	-2.13719	-3.45505	0.00535316	rentorhinal	VNN2	19
GZMK	-1.10242	-3.45288	0.00535799	listhamuscing	Granzyme K	78
COMTD1	0.228969	3.45051	0.00538015	rlatoccip	CMTD1	57
COMTD1	0.192342	3.45089	0.00538534	rpericalc	CMTD1	57
NSUN6	0.996354	3.44952	0.00538758	rcaudmiddfront	NSUN6	66
PLCXD3	0.794621	3.45069	0.00539534	linfparietal	PLCX3	24
MYL3	0.452445	3.44915	0.0053972	lcereb_white	Myosin light chain 1	52
MYOM2	0.58992	3.44717	0.00540396	linftemp	MYOM2	64
MYL3	0.401656	3.44986	0.00541054	rcereb_white	Myosin light chain 1	52
VNN2	-1.28416	-3.44645	0.00543181	lpostcentral	VNN2	19
PET117	0.614106	3.445	0.00543733	lpericalc	PT117	39
SH2B3	0.278264	3.4448	0.00544373	rpericalc	SH2B3	15
ACTN2	3.16185	3.44377	0.00544702	rrostmiddfront	ACTN2	68
TAC1	0.924524	3.4417	0.00545654	linftemp	TKN1	41
PZP	-1.3494	-3.44345	0.00545719	lcaudmiddfront	Pregnancy zone protein	63
H2BC12	-0.382509	-3.44217	0.00547107	lmedialorbiotofront	H2B1K	39
ACTN2	3.01518	3.44078	0.00548038	lentorhinal	ACTN2	68
PREP	1.12898	3.43974	0.00548336	lcereb_cort	PPCE	33
NDRG3	0.503979	3.43914	0.00548519	rinfparietal	NDRG3	43
WNT5A	0.159488	3.4405	0.00549296	lsupparietal	WNT5A	12
ARL2	1.05278	3.43685	0.00550583	lfusiform	ARL2	71
PET117	0.425266	3.43614	0.00551443	rinfparietal	PT117	39
NDRG3	0.862212	3.43625	0.00551731	lcereb_cort	NDRG3	43
PZP	-0.938638	-3.43295	0.00554992	rlatoccip	Pregnancy zone protein	63
NSUN6	0.894521	3.43107	0.00557733	rlorbitofront	NSUN6	66
CALY	1.1123	3.42931	0.00559048	lpericalc	CALY	37
MYOM2	0.726376	3.42865	0.00560453	rhipp	MYOM2	64
MYOC	0.830876	3.42607	0.00561802	rlatoccip	MYOC	29
ARL2	0.779462	3.42717	0.00561954	lparsopercularis	ARL2	71
TIMM13	0.362079	3.42456	0.00562479	linftemp	TIM13	19
ADAM19	0.227364	3.42455	0.00564231	rpericalc	ADA19	8
TGFB2	-0.58984	-3.42356	0.00564277	lcereb_cort	TGF-b2	28
BCDIN3D	1.37265	3.41987	0.00567598	llingual	BN3D2	65
ADAM19	0.205523	3.42058	0.0056904	linfparietal	ADA19	8
SLIT3	0.204489	3.41959	0.00569201	rsupparietal	SLIT3	27
EMC4	1.0255	3.41539	0.00572501	lcereb_cort	TMM85	35
PZP	-1.29144	-3.41429	0.00574117	rfusiform	Pregnancy zone protein	63
TIMD4	-0.555221	-3.41253	0.00576826	lsuptemporal	TIM-4	35
ABO	-3.3759	-3.41103	0.0057697	rlatoccip	BGAT	47
TMED9	0.693299	3.41132	0.00577142	lpericalc	TMED9	37
FCGR2A	-3.67393	-3.41196	0.00577189	lputamen	FCG2A	65
GZMK	-0.754601	-3.41222	0.00577192	lprecentral	Granzyme K	78
COMTD1	0.272146	3.41092	0.00577327	rrostmiddfront	CMTD1	57
MARCO	0.429566	3.41117	0.00577759	rsupparietal	MARCO	35
PET117	0.694799	3.4062	0.00582735	llatoccip	PT117	39
VNN2	-1.62528	-3.40639	0.00583347	linsula	VNN2	19
MAP2K4	0.458676	3.40425	0.00585682	lsupparietal	MP2K4	12
CANT1	0.331481	3.40219	0.0058702	rpericalc	CANT1	15
POLR2C	-0.523849	-3.40153	0.00587129	rpostcentral	RPB3	23
MYOM2	0.784221	3.39999	0.0058906	rsupfront	MYOM2	64
PZP	-1.41566	-3.40053	0.0058928	rcaudate	Pregnancy zone protein	63
FCGR2A	-4.21478	-3.40076	0.00589394	lpallid	FCG2A	65
MOB4	0.367965	3.39912	0.00590001	lhipp	MOBL3	54
DCUN1D5	0.38035	3.39815	0.00590332	rcereb_cort	DCNL5	59
ARL2	0.685257	3.39618	0.00592965	lmiddtemp	ARL2	71
FCGR2A	-4.13403	-3.39467	0.00594888	lpostcing	FCG2A	65
FCGR2A	-4.045	-3.3941	0.00595978	rputamen	FCG2A	65
RAB38	0.2866	3.3923	0.00598255	linfparietal	RAB38	10
COMTD1	0.169315	3.38868	0.00599839	rinfparietal	CMTD1	57
MOB4	0.397682	3.38848	0.00599884	lfusiform	MOBL3	54
SRP14	0.428054	3.38772	0.00602261	rpericalc	SRP14	8
SURF1	0.517257	3.38567	0.00603984	lpericalc	SURF1	30
REG4	0.719251	3.38486	0.00605325	rpericalc	REG4	19
PZP	-1.04316	-3.38547	0.00606838	ramyg	Pregnancy zone protein	63
MYBPC1	2.20227	3.38164	0.00607545	risthamuscing	MYPC1	66
NRG1	0.499288	3.38179	0.00608626	rpericalc	SMDF	16
CTSD	-0.320705	-3.38009	0.0061047	rsupparietal	Cathepsin D	9
ATG4A	-0.639706	-3.37884	0.00611227	rpostcentral	ATG4A	23
FCGR2A	-4.43054	-3.37587	0.00615149	rpostcing	FCG2A	65
SIGLEC14	0.577687	3.37602	0.00616556	rcereb_white	SIG14	44
DCUN1D5	0.334989	3.37373	0.0061691	lpericalc	DCNL5	59
MYBPC1	1.77593	3.37325	0.00616992	rcereb_cort	MYPC1	66
ARL2	0.816137	3.37136	0.00619305	rparsorbitalis	ARL2	71
TAC1	0.883454	3.37138	0.00619496	lpericalc	TKN1	41
GZMK	-0.784968	-3.3685	0.00622015	lcuneus	Granzyme K	78
TAC1	1.07981	3.36701	0.00624267	lcereb_white	TKN1	41
RUVBL1	-0.402057	-3.36697	0.00624708	llatoccip	RUVB1	31
MOB4	0.302123	3.36517	0.00624978	linftemp	MOBL3	54
SIGLEC14	0.3694	3.36503	0.00626835	rmiddtemp	SIG14	44
LBP	1.83885	3.36279	0.00627629	linftemp	LBP	22
ABO	-3.86659	-3.36113	0.00629272	rcuneus	BGAT	47
ABO	-3.61422	-3.36221	0.0062966	lpericalc	BGAT	47
MYOM2	0.621783	3.36124	0.00630504	rrostmiddfront	MYOM2	64
PCDHA7	0.630871	3.3614	0.0063104	rpericalc	PCDA7	20
DCUN1D1	1.71686	3.35913	0.00631738	rlingual	DCNL1	29
MMP14	0.262764	3.36142	0.00631857	lsupparietal	MMP-14	19
CNPY3	1.01497	3.35982	0.0063188	rcereb_cort	CNPY3	25
PZP	-1.28003	-3.36013	0.00632792	rhipp	Pregnancy zone protein	63
ACTN2	1.95919	3.35777	0.00633677	rinfparietal	ACTN2	68
SNRPF	0.521557	3.35811	0.00633805	listhamuscing	RUXF	56
LYG2	-0.555406	-3.35867	0.00633975	llatoccip	LYG2	40
HS3ST5	0.403702	3.3581	0.00635205	lsupramarginal	HS3S5	30
PZP	-1.44771	-3.35538	0.00638062	lrostralantcing	Pregnancy zone protein	63
GZMK	-0.883826	-3.35153	0.0064166	lcereb_white	Granzyme K	78
CUTA	0.951717	3.35185	0.00641699	llatoccip	CUTA	45
ARL2	0.979784	3.35149	0.00641752	rfusiform	ARL2	71
LYG2	-0.682536	-3.35017	0.00642462	risthamuscing	LYG2	40
NDRG3	0.763194	3.34942	0.00643897	rparsorbitalis	NDRG3	43
FOXO1	0.472779	3.34776	0.00645486	lcereb_cort	FOXO1A	45
PET117	0.916412	3.3454	0.00647338	rlingual	PT117	39
PZP	-1.37464	-3.34656	0.00647752	rrostralantcing	Pregnancy zone protein	63
LMO4	0.538402	3.34415	0.00648782	rlingual	LMO4	61
TAC1	0.689248	3.34453	0.0065023	rpericalc	TKN1	41
ARL2	0.764362	3.34359	0.00650816	lpericalc	ARL2	71
SNRPF	0.374465	3.34297	0.00650867	lcuneus	RUXF	56
HEY1	0.115157	3.34301	0.00652205	lmedialorbiotofront	HEY1	9
SLC9A3R1	-0.406398	-3.34086	0.00655077	lrostmiddfront	NHERF	52
ACTN2	3.76914	3.34021	0.00655749	rputamen	ACTN2	68
PZP	-0.625177	-3.33858	0.0065714	rsupparietal	Pregnancy zone protein	63
ARL2	1.01772	3.33857	0.00657196	lcaudmiddfront	ARL2	71
CALY	1.24859	3.33765	0.00658089	llatoccip	CALY	37
MYBPC1	2.51504	3.33645	0.00658169	llingual	MYPC1	66
ABO	-2.49476	-3.33626	0.00658361	rinfparietal	BGAT	47
CANT1	0.455617	3.33744	0.00660201	rcereb_white	CANT1	15
SNRPF	0.370637	3.33428	0.00661018	rprecuneus	RUXF	56
ASB9	0.820637	3.33407	0.00661381	lcereb_cort	ASB9	34
GAL3ST2	0.736912	3.33628	0.00662111	ramyg	G3ST2	42
RUVBL1	-0.264268	-3.33265	0.00663048	rsupramarginal	RUVB1	31
ACTN2	2.2058	3.331	0.00666046	rpericalc	ACTN2	68
SIRPA	-2.1727	-3.33041	0.00666928	llorbitofront	SHPS1	36
TIMD4	-0.595688	-3.33037	0.00667275	lparsorbitalis	TIM-4	35
VNN2	-1.37696	-3.3299	0.00667507	lamyg	VNN2	19
FCGR2A	-3.83037	-3.32824	0.00669649	rhipp	FCG2A	65
CCN4	0.681208	3.32693	0.00669687	lcuneus	WISP-1	33
COMTD1	0.262779	3.32927	0.00669843	rcereb_white	CMTD1	57
ABO	-3.89389	-3.32677	0.0066988	lcuneus	BGAT	47
COMTD1	0.231048	3.32677	0.00670626	rparttriang	CMTD1	57
DCUN1D1	0.782656	3.32537	0.00671229	rinfparietal	DCNL1	29
NDRG4	0.685545	3.32483	0.00672659	rparsorbitalis	NDRG4	36
POMK	0.324108	3.32496	0.0067323	rpericalc	SG196	37
DCUN1D5	0.40745	3.32437	0.00673387	lcereb_white	DCNL5	59
CSDC2	0.376212	3.32413	0.00675094	lsupparietal	CSDC2	4
USP46	0.524832	3.32298	0.00675464	rrostralantcing	UBP46	28
MRC1	0.777368	3.32212	0.00675576	lcereb_cort	Macrophage mannose receptor	31
LCN8	0.335333	3.32183	0.00676982	rpericalc	LCN8	7
BGLAP	0.340523	3.32131	0.00678545	linfparietal	Osteocalcin	17
NSUN6	0.911904	3.31951	0.00679647	llatoccip	NSUN6	66
NSUN6	0.83034	3.31792	0.00679742	linftemp	NSUN6	66
SLC9A3R1	-0.536309	-3.31876	0.00680934	lrostralantcing	NHERF	52
NBL1	1.30678	3.31764	0.00680985	lcereb_cort	DAN	22
PLOD2	-0.864709	-3.31415	0.00684328	rlingual	PLOD2	36
ARL2	0.581776	3.31585	0.00684412	llorbitofront	ARL2	71
MYOM2	0.597579	3.31348	0.00684928	rcuneus	MYOM2	64
DCUN1D1	1.33742	3.31284	0.00686824	lcereb_cort	DCNL1	29
CUTA	0.831716	3.3127	0.00687554	lpericalc	CUTA	45
SH2B3	0.218535	3.31292	0.00687789	rsupparietal	SH2B3	15
TXNDC11	0.910028	3.314	0.00688801	ramyg	TXD11:N-term	16
MYOM2	0.872458	3.31245	0.00689558	lthal	MYOM2	64
SIGLEC14	0.526579	3.3106	0.00690121	lpericalc	SIG14	44
MYOC	0.942206	3.30919	0.00690175	rcuneus	MYOC	29
FCGR2A	-4.19989	-3.31072	0.00691076	rcaudate	FCG2A	65
ATG4A	-0.81433	-3.30881	0.00691652	rprecuneus	ATG4A	23
ACTN2	2.66244	3.30902	0.00692131	rparttriang	ACTN2	68
MYBPC1	1.8491	3.30836	0.0069232	lcereb_cort	MYPC1	66
OLFML3	0.394553	3.30807	0.006931	rpostcentral	OLFL3	42
SLIT3	0.320693	3.30745	0.00694	lpericalc	SLIT3	27
CYBC1	0.937995	3.30644	0.00695621	llatoccip	CQ062	42
FOXO1	0.596903	3.30517	0.00696345	listhamuscing	FOXO1A	45
GZMK	-0.816321	-3.3056	0.00696659	llatoccip	Granzyme K	78
PZP	-1.34973	-3.30512	0.00697584	rinsula	Pregnancy zone protein	63
MAPK6	0.580097	3.30409	0.00697595	lcereb_cort	MK06	18
SELENOM	0.251885	3.30565	0.00697683	linfparietal	SELM	5
TMOD4	0.361076	3.30457	0.00699472	rpallid	TMOD4	27
BCDIN3D	0.892045	3.30071	0.00702138	rparsorbitalis	BN3D2	65
CALY	0.756356	3.29993	0.00702313	rinfparietal	CALY	37
LMO4	0.5598	3.3009	0.0070267	rparahhipp	LMO4	61
TIMD4	-0.8424	-3.30056	0.00703928	rentorhinal	TIM-4	35
ARL2	1.05512	3.2986	0.00705058	rcaudantcing	ARL2	71
MTMR7	0.290271	3.29866	0.00705204	lhipp	MTMR7	38
FCGR2A	-4.15707	-3.29913	0.00705512	lcaudate	FCG2A	65
MATN4	1.26435	3.29703	0.00705988	llingual	MATN4	65
EPS8L1	0.294894	3.2976	0.00707304	lsuptemporal	ES8L1	14
SEMA4C	0.244001	3.29774	0.00707562	linfparietal	SEM4C	8
COMTD1	0.335156	3.29579	0.00708785	rsupfront	CMTD1	57
SLC5A5	0.195104	3.29552	0.00709405	rsupparietal	SC5A5	6
LMO4	0.431443	3.29405	0.00710692	lcereb_white	LMO4	61
FCGR2A	-2.64973	-3.29303	0.00712164	lmiddtemp	FCG2A	65
NRP2	0.328328	3.29115	0.00715895	linfparietal	Neuropilin-2	10
LYVE1	0.870931	3.28909	0.00716473	lcereb_cort	LYVE1	26
ZNF483	0.254605	3.28948	0.007165	lcereb_white	ZN483	21
MYBPC1	2.34922	3.28693	0.00718319	rlingual	MYPC1	66
ACTN2	3.72374	3.28777	0.00719299	lcaudmiddfront	ACTN2	68
ARL2	0.799492	3.28647	0.0072066	lentorhinal	ARL2	71
MYBPC1	2.45484	3.28513	0.0072266	rparahhipp	MYPC1	66
CHGA	0.563306	3.2839	0.00723215	lprecuneus	CgA	30
GZMK	-0.767473	-3.28317	0.00723947	rprecuneus	Granzyme K	78
ABO	-5.39962	-3.28185	0.00724845	rlingual	BGAT	47
RUVBL1	-0.365707	-3.28274	0.00725101	rprecentral	RUVB1	31
MYOM2	0.485658	3.28089	0.00727855	rsuptemporal	MYOM2	64
ARL2	1.1454	3.27917	0.00728316	rlingual	ARL2	71
CD163	0.291471	3.28072	0.00728332	rsupparietal	sCD163	26
SURF1	0.603914	3.27881	0.00729698	lcereb_cort	SURF1	30
C1QC	0.163748	3.28029	0.00729797	lsupparietal	C1QC	6
PREP	1.26189	3.27654	0.00731991	lfusiform	PPCE	33
H2AC11	-0.391932	-3.2778	0.00732366	lmedialorbiotofront	Histone H2A type 1	28
CNPY4	0.682991	3.27557	0.00733927	lcereb_cort	CNPY4	26
SLIT3	0.226346	3.27687	0.00734309	linfparietal	SLIT3	27
MYOM2	0.884045	3.27517	0.00736123	rthal	MYOM2	64
NDRG3	0.532176	3.27251	0.00737937	rsupramarginal	NDRG3	43
NSUN6	1.08097	3.27009	0.00740453	lfusiform	NSUN6	66
CTSD	-0.394304	-3.27086	0.00741226	rpericalc	Cathepsin D	9
XCL1	0.643017	3.26902	0.00742537	lcereb_cort	Lymphotactin	36
MYOM2	0.676485	3.26695	0.00745076	rcaudmiddfront	MYOM2	64
CRELD1	0.854121	3.26695	0.00745277	lcereb_cort	CREL1	27
COMTD1	0.19508	3.26704	0.00746447	rinftemp	CMTD1	57
POMK	0.44586	3.26832	0.00746461	rcereb_white	SG196	37
MYBPC1	1.37644	3.26659	0.00746488	lmiddtemp	MYPC1	66
ABO	-2.79022	-3.26661	0.00746849	rpericalc	BGAT	47
APOF	0.16742	3.26702	0.00747236	lsupparietal	Apo F	4
NSUN6	0.516424	3.26678	0.00747557	lsupparietal	NSUN6	66
TPPP3	0.59705	3.26464	0.00749473	rpericalc	TPPP3	14
MOB4	0.290202	3.26434	0.00750284	lparsopercularis	MOBL3	54
CYBC1	0.819057	3.26311	0.00750979	lpericalc	CQ062	42
PCSK1	2.49835	3.26219	0.0075118	llingual	NEC1	36
TIMD4	-0.549612	-3.26325	0.00751507	lamyg	TIM-4	35
PLA2G12B	0.287198	3.26381	0.00751513	lsupparietal	sPLA(2)-XIII	4
TPPP3	0.477427	3.26293	0.00751764	rsupparietal	TPPP3	14
MAPK6	0.503763	3.26044	0.00753014	linftemp	MK06	18
NPY	0.605717	3.2597	0.0075379	rcuneus	NPY	20
MMP12	-1.67309	-3.26216	0.00754257	rpallid	MMP-12	8
XCL1	0.541222	3.25986	0.00755343	lpericalc	Lymphotactin	36
MYL3	0.281376	3.26017	0.00755463	rpericalc	Myosin light chain 1	52
CD58	0.3186	3.25964	0.00756175	rpericalc	sLFA-3	20
PET117	0.448314	3.25876	0.00756234	rsupramarginal	PT117	39
CRELD1	0.718933	3.25843	0.00757273	lpericalc	CREL1	27
VSIG4	0.709639	3.25699	0.00757431	rcuneus	VSIG4	21
TIMM13	0.403154	3.25739	0.00758091	lcereb_cort	TIM13	19
FOXO1	0.608048	3.25641	0.0075942	lparahhipp	FOXO1A	45
ACTN2	3.47348	3.25655	0.00760062	rtransversetemp	ACTN2	68
MYBPC1	1.97597	3.25642	0.00760891	rhipp	MYPC1	66
SRP14	0.335726	3.25586	0.00761293	rsupparietal	SRP14	8
LMO4	0.46839	3.25316	0.00765014	lcaudmiddfront	LMO4	61
NDRG3	0.706671	3.24852	0.00770763	lpericalc	NDRG3	43
MB	1.76095	3.24986	0.00771371	rcereb_white	Myoglobin	31
OTC	-0.400917	-3.24816	0.00772162	rhipp	OTCase	64
SLC5A5	0.241831	3.2476	0.00772569	rpericalc	SC5A5	6
MYOC	0.620137	3.24764	0.0077352	linfparietal	MYOC	29
TIMD4	-0.639686	-3.24574	0.00775944	linsula	TIM-4	35
HS3ST5	0.505975	3.24568	0.00776116	rentorhinal	HS3S5	30
HLA-G	0.391151	3.24548	0.00776499	linfparietal	HLA-G	23
LMO4	0.414524	3.24377	0.00776717	lcereb_cort	LMO4	61
SGTB	0.191585	3.24475	0.0077751	linfparietal	SGTB	14
GZMK	-0.71783	-3.24405	0.00778282	linsula	Granzyme K	78
SIGLEC9	2.29269	3.24347	0.00778434	rinftemp	Siglec-9	23
FOXO1	0.415195	3.24221	0.00779759	lentorhinal	FOXO1A	45
ZFAND3	0.205141	3.24277	0.00780264	linfparietal	ZFAN3	4
NDRG4	0.754821	3.24063	0.00781067	lcereb_cort	NDRG4	36
BCDIN3D	0.912565	3.24116	0.00781469	rlorbitofront	BN3D2	65
CXCL6	0.308794	3.24082	0.00782919	lsupparietal	GCP-2	18
H2BU1	-0.421637	-3.24013	0.00783169	lmedialorbiotofront	H2B3B	26
TFF3	0.396143	3.24067	0.00783184	linfparietal	TFF3	5
BCDIN3D	1.12893	3.2386	0.00783208	lfusiform	BN3D2	65
SURF1	0.328663	3.24058	0.00783251	lsupparietal	SURF1	30
LBP	1.36479	3.23892	0.00784615	rpericalc	LBP	22
CD58	0.254115	3.23796	0.00785955	rsupparietal	sLFA-3	20
MAP2K4	0.539457	3.23773	0.00786282	rpericalc	MP2K4	12
SIGLEC5	0.614388	3.23723	0.00787993	linfparietal	Siglec-5	21
PET117	0.957297	3.23523	0.00788162	llingual	PT117	39
CUTA	0.87384	3.23573	0.00788279	rparsorbitalis	CUTA	45
CCK	2.24001	3.23454	0.00788632	rlingual	CCKN	23
ACTN2	3.02486	3.23452	0.00790501	rparsopercularis	ACTN2	68
CST4	0.177933	3.23403	0.00791476	rsupparietal	Cystatin-S	19
PET117	0.644764	3.23136	0.00793948	lcuneus	PT117	39
MYBPC1	1.86514	3.2322	0.00794358	lputamen	MYPC1	66
SIGLEC14	0.591746	3.23142	0.00795012	llatoccip	SIG14	44
LYG2	-0.496443	-3.22952	0.00795706	linftemp	LYG2	40
CRELD1	0.560687	3.23097	0.00795799	rpericalc	CREL1	27
ARL2	0.649965	3.23101	0.00795926	lamyg	ARL2	71
SNRPF	0.363316	3.22753	0.00798308	rcuneus	RUXF	56
IRF6	0.294876	3.22738	0.00798752	linftemp	IRF6	21
NDRG3	0.587679	3.22793	0.00799426	rpostcentral	NDRG3	43
MICA	0.32262	3.229	0.00799632	linfparietal	MICA	5
CXCL6	0.337119	3.22886	0.00799832	linfparietal	GCP-2	18
NDRG4	0.722279	3.22764	0.00800386	llatoccip	NDRG4	36
DCUN1D5	0.49709	3.22612	0.00800565	rlingual	DCNL5	59
TNFSF8	0.443209	3.22612	0.00802564	llatoccip	CD30 Ligand	29
MYOM2	0.758177	3.22355	0.00806241	rrostralantcing	MYOM2	64
LMO4	0.352531	3.22362	0.00806727	lparsopercularis	LMO4	61
LILRB4	-0.445871	-3.22324	0.00806838	rmedialorbiotofront	LIRB4	3
BCDIN3D	0.899378	3.22103	0.00808948	lprecuneus	BN3D2	65
KIR2DS2	0.306871	3.22144	0.00809025	lmiddtemp	KI2S2	11
MOB4	0.247627	3.21985	0.0081192	lamyg	MOBL3	54
TPPP3	0.49155	3.21963	0.00813028	lsupparietal	TPPP3	14
VCX	0.27303	3.21965	0.00813067	linfparietal	VCX1	19
NDRG3	0.489139	3.21803	0.008142	rmiddtemp	NDRG3	43
FOXO1	0.4907	3.21736	0.00815083	lhipp	FOXO1A	45
TNFRSF25	1.07218	3.21592	0.00818774	lthal	DR3	12
NRG1	0.403611	3.21537	0.00819225	lsupparietal	SMDF	16
MYBPC1	1.59002	3.21315	0.00819309	linftemp	MYPC1	66
PZP	-0.766669	-3.21336	0.0082118	rpericalc	Pregnancy zone protein	63
MYOM2	0.766928	3.21374	0.00821346	lcaudate	MYOM2	64
LYG2	-0.583116	-3.21156	0.00822411	rcaudmiddfront	LYG2	40
MARCO	0.432088	3.21271	0.00823118	lsupparietal	MARCO	35
KCTD2	0.360918	3.20988	0.00824094	linftemp	KCTD2	38
SLMAP	0.682522	3.21184	0.00824751	lthal	SLMAP	10
LYG2	-0.718333	-3.20985	0.00825248	listhamuscing	LYG2	40
MYOC	0.938977	3.20939	0.0082568	lcuneus	MYOC	29
MATN4	0.948612	3.20851	0.00827692	lcereb_white	MATN4	65
EVI2A	1.68316	3.20767	0.00830164	rthal	EVI2A	43
TMED9	0.477934	3.20781	0.00830404	linfparietal	TMED9	37
MYOM2	0.594721	3.2046	0.00832767	lcuneus	MYOM2	64
MYBPC1	1.91844	3.2051	0.00833095	lhipp	MYPC1	66
COMTD1	0.208462	3.20354	0.00835419	rsuptemporal	CMTD1	57
NDRG3	0.792123	3.20293	0.00835491	rcereb_cort	NDRG3	43
LPL	0.473121	3.20271	0.00836927	rpericalc	LPL	27
LIMK1	0.238067	3.20256	0.00837154	rpericalc	LIMK1	16
DCUN1D1	1.20204	3.20158	0.00837522	lprecuneus	DCNL1	29
KDR	0.373748	3.20202	0.00837964	rpericalc	VEGF sR2	16
TGFB2	-0.588287	-3.20097	0.00838901	lcereb_white	TGF-b2	28
FCGR2A	-3.38456	-3.20066	0.00840552	ltransversetemp	FCG2A	65
MYBPC1	2.04823	3.20035	0.00841057	rputamen	MYPC1	66
ALDH5A1	0.398023	3.19919	0.00841085	rcereb_cort	SSDH	19
KLB	0.437611	3.19972	0.00841408	rpericalc	KLOTB	6
OTC	-0.390044	-3.19954	0.00841409	lhipp	OTCase	64
MUC16	0.444191	3.20083	0.00842383	ramyg	CA125	22
TPPP2	0.49596	3.19947	0.0084285	linfparietal	TPPP2	11
CCN4	0.753328	3.19617	0.00846117	lcereb_white	WISP-1	33
TAC1	0.931353	3.19405	0.00848593	lcuneus	TKN1	41
CD58	0.261491	3.19484	0.00849775	lsupparietal	sLFA-3	20
MYOM2	0.410896	3.19207	0.00851762	rsupramarginal	MYOM2	64
MYOC	1.02521	3.19107	0.00853275	lcereb_cort	MYOC	29
SLIT3	0.204582	3.19181	0.0085437	lsupparietal	SLIT3	27
C1QC	0.175835	3.19134	0.00855154	linfparietal	C1QC	6
HS3ST5	0.383337	3.19092	0.00855166	lparsopercularis	HS3S5	30
MMP14	0.246962	3.19024	0.00855759	rsupparietal	MMP-14	19
H2BC12	-0.89599	-3.19012	0.00856499	ltransversetemp	H2B1K	39
ARL2	1.08028	3.18922	0.00857599	lrostralantcing	ARL2	71
DNAJC10	0.332195	3.18954	0.00857907	linfparietal	DJC10	7
LMO4	0.351421	3.18929	0.00858076	linsula	LMO4	61
XCL1	0.419135	3.18869	0.00858132	rpericalc	Lymphotactin	36
MYOM2	0.380636	3.18769	0.00859478	rmiddtemp	MYOM2	64
GZMK	-0.812509	-3.18771	0.00860192	ltransversetemp	Granzyme K	78
ARL2	0.815481	3.18731	0.0086094	lrostmiddfront	ARL2	71
HYAL1	0.246383	3.18627	0.00862917	linfparietal	HYAL1	4
SLMAP	0.605615	3.18616	0.00863132	lpallid	SLMAP	10
GZMK	-0.487946	-3.18368	0.00864095	rinfparietal	Granzyme K	78
BMP7	0.360356	3.18236	0.0086889	lsupparietal	BMP-7	15
PZP	-1.32609	-3.18253	0.0086921	rpallid	Pregnancy zone protein	63
PZP	-0.632445	-3.18182	0.00869734	lsupparietal	Pregnancy zone protein	63
LMO4	0.510813	3.18107	0.00869995	rpostcing	LMO4	61
POLR2C	-0.634237	-3.18039	0.00870255	rprecentral	RPB3	23
MTMR7	0.197132	3.18063	0.00870744	lamyg	MTMR7	38
PET117	0.825236	3.17944	0.00870858	risthamuscing	PT117	39
LMO4	0.475246	3.17932	0.00872609	lpostcing	LMO4	61
MAN1C1	0.543888	3.17938	0.00873591	linfparietal	MA1C1	15
MYOM2	0.519053	3.17813	0.0087394	rparttriang	MYOM2	64
FCER2	0.905242	3.17715	0.00874842	rcereb_cort	CD23	38
PZP	-1.18626	-3.17642	0.0087567	rcaudmiddfront	Pregnancy zone protein	63
LMO4	0.420928	3.17722	0.00876186	lputamen	LMO4	61
LBP	2.04585	3.17391	0.00879834	lcereb_cort	LBP	22
ACTN2	4.12728	3.17388	0.00879981	listhamuscing	ACTN2	68
ADAM19	0.17525	3.173	0.00882496	rsupparietal	ADA19	8
PCSK1	2.30221	3.17209	0.0088279	listhamuscing	NEC1	36
MATN4	0.846486	3.17225	0.00883655	rlorbitofront	MATN4	65
DCUN1D1	1.18236	3.17132	0.00883776	rprecuneus	DCNL1	29
CHGA	0.425148	3.17135	0.00884358	rpostcentral	CgA	30
MYL4	0.279416	3.17136	0.00886118	lsupparietal	MYL4	9
SCG5	0.924763	3.16813	0.00887653	rcuneus	7B2	24
ACTN2	2.91751	3.16897	0.00888008	rparsorbitalis	ACTN2	68
SNRPF	0.470392	3.16789	0.00889018	risthamuscing	RUXF	56
FCGR2A	-3.97832	-3.16907	0.00890332	rpallid	FCG2A	65
LCN8	0.261915	3.16791	0.00890552	rsupparietal	LCN8	7
OLFML3	0.511521	3.16664	0.00891687	rrostmiddfront	OLFL3	42
NSUN6	1.09408	3.16587	0.00892243	risthamuscing	NSUN6	66
NSUN6	0.977094	3.16654	0.00892414	rtransversetemp	NSUN6	66
SIGLEC5	0.97151	3.16638	0.00892833	llatoccip	Siglec-5	21
BMP7	0.433419	3.16618	0.00893306	rpericalc	BMP-7	15
PET117	0.631559	3.16322	0.0089666	rprecuneus	PT117	39
SLC26A11	0.140712	3.16445	0.00897175	linfparietal	S2611	4
POLR2C	-0.453912	-3.16167	0.00899283	rsupramarginal	RPB3	23
MMP14	0.307152	3.16232	0.00899482	rpericalc	MMP-14	19
ALDH5A1	0.363166	3.15926	0.00902106	linftemp	SSDH	19
LMO4	0.30786	3.15993	0.00902893	lmiddtemp	LMO4	61
CRELD1	0.459349	3.15701	0.00909104	lsupparietal	CREL1	27
GFAP	0.315851	3.15676	0.0090957	linfparietal	GFAP	4
BCDIN3D	0.729154	3.15548	0.00910111	lmiddtemp	BN3D2	65
LIMK1	0.213836	3.15641	0.0091014	linfparietal	LIMK1	16
TMED9	0.713308	3.15404	0.00910303	rcuneus	TMED9	37
PET117	0.637928	3.15446	0.00911049	lprecuneus	PT117	39
LMO4	0.47615	3.15454	0.00911906	rrostralantcing	LMO4	61
MYL3	0.49485	3.15326	0.00912564	risthamuscing	Myosin light chain 1	52
WBP2	0.307491	3.15319	0.00913406	rparsorbitalis	WBP2	31
MYOM2	0.861333	3.15339	0.00913991	rparahhipp	MYOM2	64
NUP35	0.756022	3.15358	0.00915061	lthal	NUP53	9
VCX	0.297974	3.15266	0.00915137	rpericalc	VCX1	19
LGMN	-0.427421	-3.15201	0.00915544	lcereb_white	LGMN	51
MATN4	0.867457	3.15159	0.00915726	rcereb_cort	MATN4	65
LPL	0.598997	3.1519	0.00915777	lpericalc	LPL	27
CD7	0.227373	3.1514	0.0091826	lsupparietal	CD7	5
SVEP1	0.472414	3.14945	0.009198	lpericalc	SVEP1:Sushi 15-18	25
APOBEC2	2.38097	3.14914	0.00920255	lcereb_white	ABEC2	22
CCK	1.73262	3.14766	0.00922081	lcereb_cort	CCKN	23
BCDIN3D	0.818727	3.1479	0.0092234	lpericalc	BN3D2	65
SURF1	0.312371	3.14796	0.00922851	rsupparietal	SURF1	30
ARL2	0.804355	3.14672	0.00923731	lprecuneus	ARL2	71
FCER2	0.853726	3.14521	0.00924785	rcuneus	CD23	38
ACTN2	2.92529	3.14429	0.00926314	rcuneus	ACTN2	68
BCDIN3D	1.23012	3.1448	0.00926904	listhamuscing	BN3D2	65
DKK3	0.284154	3.14559	0.00927894	linfparietal	DKK3	8
MYL3	0.352548	3.14452	0.00927937	lpericalc	Myosin light chain 1	52
CD58	0.399182	3.14388	0.00929005	lpericalc	sLFA-3	20
CD300A	0.38281	3.14222	0.00932365	rpericalc	CM35H	18
CCN4	0.610135	3.1406	0.00934456	lpericalc	WISP-1	33
ZW10	0.398037	3.14124	0.0093446	lparsopercularis	ZW10	34
PET117	0.48908	3.14049	0.00934488	rpostcentral	PT117	39
GZMK	-0.94949	-3.13902	0.00935663	lfusiform	Granzyme K	78
ACTN2	2.9578	3.13766	0.00938552	lcuneus	ACTN2	68
PCSK1N	0.646819	3.13631	0.00940978	lcereb_cort	PCSK1	33
HABP2	1.00467	3.13752	0.00941289	lsupparietal	FSAP	4
OTC	-0.487218	-3.13686	0.00941368	rparahhipp	OTCase	64
ABO	-4.46085	-3.13517	0.00943566	rfusiform	BGAT	47
MYL3	0.480895	3.13595	0.00944529	rpallid	Myosin light chain 1	52
GZMK	-0.874425	-3.13471	0.00944666	lhipp	Granzyme K	78
SIGLEC14	0.607272	3.13376	0.00945275	lcereb_cort	SIG14	44
FSTL5	0.611979	3.13373	0.00945334	lcereb_cort	FSTL5	16
ARL2	0.904316	3.13359	0.00946178	lcereb_white	ARL2	71
CD163	0.295012	3.13448	0.00946422	lsupparietal	sCD163	26
GZMK	-0.788066	-3.13282	0.00946961	rcereb_cort	Granzyme K	78
EFNA4	0.179857	3.13417	0.00947004	linfparietal	Ephrin-A4	4
SNRPF	0.40863	3.13255	0.00947086	rcaudmiddfront	RUXF	56
LYG2	-0.510818	-3.13224	0.0094768	lcuneus	LYG2	40
CCK	1.00915	3.1315	0.00948557	rinfparietal	CCKN	23
HLA-G	0.540246	3.13206	0.00948823	lpericalc	HLA-G	23
CCN4	0.565436	3.1313	0.00949481	rlatoccip	WISP-1	33
WNT5A	0.183321	3.13164	0.00950155	rpericalc	WNT5A	12
CD163	0.492236	3.13027	0.00951035	lcuneus	sCD163	26
COMTD1	0.265992	3.13008	0.00952652	llatoccip	CMTD1	57
PCDHA7	0.504295	3.1295	0.00954873	lsupparietal	PCDA7	20
DCUN1D1	1.75852	3.12727	0.00955791	llingual	DCNL1	29
ZW10	0.592078	3.12646	0.00957797	listhamuscing	ZW10	34
CALY	0.795863	3.12573	0.00958949	rsupramarginal	CALY	37
ZW10	0.415799	3.12556	0.00960232	lentorhinal	ZW10	34
NSUN6	1.00682	3.12452	0.00962697	lsupfront	NSUN6	66
KIR3DL1	0.337561	3.12461	0.00963324	linfparietal	KI3L1	4
COMTD1	0.254103	3.12178	0.00965586	lcuneus	CMTD1	57
COMTD1	0.175912	3.12156	0.00966133	rsupramarginal	CMTD1	57
COMTD1	0.24329	3.12001	0.00967705	linftemp	CMTD1	57
BCDIN3D	0.883002	3.12055	0.00967709	lcuneus	BN3D2	65
TMED9	0.459274	3.12026	0.00967816	rinfparietal	TMED9	37
FCER2	0.942306	3.12006	0.00968719	lcereb_cort	CD23	38
ALDH5A1	0.411925	3.11925	0.00970117	lcereb_cort	SSDH	19
AKIRIN2	0.276153	3.12062	0.00970205	linfparietal	AKIR2	6
DCUN1D1	1.24302	3.1195	0.00970835	llatoccip	DCNL1	29
MYBPC1	1.93372	3.11806	0.00972878	rfusiform	MYPC1	66
LYG2	-0.503233	-3.11663	0.00973301	rcuneus	LYG2	40
GZMK	-0.59521	-3.11816	0.00973962	lsuptemporal	Granzyme K	78
ARL2	1.10841	3.11675	0.00974577	listhamuscing	ARL2	71
NDRG4	0.623362	3.11656	0.00975491	lpericalc	NDRG4	36
IL13RA1	0.411847	3.11659	0.00977153	lsupparietal	IL-13 Ra1	3
PLOD2	-0.592233	-3.11442	0.0097717	rcuneus	PLOD2	36
MATN4	0.763405	3.11346	0.00980916	lpericalc	MATN4	65
MYOM2	0.589989	3.11289	0.00982216	rparsopercularis	MYOM2	64
DEFB1	0.611488	3.11366	0.00982287	lsupparietal	HBD-1	7
ACTN2	2.34972	3.11231	0.00983764	lamyg	ACTN2	68
PCSK1	1.79964	3.1113	0.00984016	lcereb_cort	NEC1	36
WBP2	0.315662	3.11199	0.00984099	rlorbitofront	WBP2	31
TAC1	1.36273	3.11074	0.00984477	llingual	TKN1	41
LGMN	-0.444685	-3.11197	0.00984576	rhipp	LGMN	51
OLFML3	0.635534	3.11149	0.00984658	rsupfront	OLFL3	42
MYOC	0.962455	3.11091	0.00984799	rcereb_cort	MYOC	29
SNRPF	0.332308	3.111	0.00985238	lpericalc	RUXF	56
ABO	-3.91775	-3.10897	0.00988226	rcereb_cort	BGAT	47
VWC2	0.839817	3.10829	0.00989339	lcereb_cort	VWC2	26
SLFNL1	0.37808	3.10944	0.00989775	linfparietal	SLNL1	9
RUVBL1	-0.363583	-3.10685	0.00990495	rcuneus	RUVB1	31
OTC	-0.408794	-3.10828	0.0099073	lcaudmiddfront	OTCase	64
SIRPA	-3.97187	-3.10824	0.0099105	lrostralantcing	SHPS1	36
MYL3	0.415543	3.10728	0.00991111	lcereb_cort	Myosin light chain 1	52
CFD	0.375011	3.10845	0.00991533	linfparietal	Factor D	2
LPL	0.705234	3.10669	0.00992172	lcereb_cort	LPL	27
BCDIN3D	0.754636	3.10773	0.00992261	lparsorbitalis	BN3D2	65
ALDH5A1	0.424467	3.1068	0.00992612	lcereb_white	SSDH	19
SLFNL1	0.345416	3.10767	0.00992843	lsupparietal	SLNL1	9
PZP	-1.52065	-3.10666	0.00993575	rparahhipp	Pregnancy zone protein	63
C1RL	0.521283	3.10724	0.00993681	linfparietal	C1RL1	5
NDRG3	0.640587	3.10586	0.00993685	rlatoccip	NDRG3	43
APOBEC2	2.68972	3.10602	0.0099589	lpallid	ABEC2	22
LPL	0.422448	3.10501	0.00997652	linfparietal	LPL	27
METTL2B	0.285323	3.10446	0.00999681	rcereb_white	MET2B	9
SNRPF	0.513972	3.10225	0.0100009	lparahhipp	RUXF	56
OTC	-0.472358	-3.10127	0.0100183	lparahhipp	OTCase	64
SNRPF	0.296355	3.1017	0.0100192	lmiddtemp	RUXF	56
UMOD	0.387799	3.1025	0.0100214	linfparietal	Uromodulin	6
B2M	0.333556	3.10154	0.0100269	rpericalc	b2-Microglobulin	15
CD163	0.313201	3.10028	0.0100304	rinfparietal	sCD163	26
CD58	0.424566	3.09938	0.0100383	rcuneus	sLFA-3	20
IRF6	0.329013	3.09958	0.0100486	lcereb_cort	IRF6	21
TAC1	1.14936	3.09897	0.0100516	lfusiform	TKN1	41
DCUN1D1	0.816602	3.09891	0.0100608	rsupramarginal	DCNL1	29
MOB4	0.43197	3.09869	0.0100648	lparahhipp	MOBL3	54
CXCL8	0.288511	3.09916	0.0100814	linfparietal	IL-8	19
FCGR2A	-4.45051	-3.09701	0.010095	lparahhipp	FCG2A	65
KITLG	0.384631	3.09822	0.0100982	linfparietal	SCF	4
TMED9	0.74504	3.09658	0.0101038	rcereb_cort	TMED9	37
CRELD1	0.438631	3.09707	0.0101073	rsupparietal	CREL1	27
TMOD4	0.408586	3.09711	0.0101133	rthal	TMOD4	27
NMB	0.480965	3.09739	0.0101133	linfparietal	NMB	22
NSUN6	1.24288	3.09544	0.0101181	llingual	NSUN6	66
CALY	1.14352	3.09498	0.01013	lcuneus	CALY	37
PLOD2	-0.609796	-3.09502	0.0101348	rrostmiddfront	PLOD2	36
MYL3	0.476198	3.09426	0.0101367	lfusiform	Myosin light chain 1	52
DCUN1D5	0.343644	3.09371	0.0101406	rcuneus	DCNL5	59
CUTA	0.906344	3.09451	0.0101412	rcereb_cort	CUTA	45
NSUN6	1.07806	3.09559	0.0101421	lcaudate	NSUN6	66
CHGA	0.539887	3.09428	0.0101429	rprecuneus	CgA	30
ABO	-2.46446	-3.09556	0.0101464	linfparietal	BGAT	47
PKM	-0.634901	-3.09469	0.0101565	lsupramarginal	M2-PK	18
PTPRN	0.206983	3.09475	0.010161	linfparietal	PTPRN	5
MMP3	0.342848	3.09553	0.0101645	ramyg	MMP-3	7
CXCL3	0.392409	3.09045	0.0102027	linftemp	Gro-g	7
MYL3	0.540691	3.08928	0.0102356	lparahhipp	Myosin light chain 1	52
ATG4A	-0.549323	-3.08921	0.0102369	rsupramarginal	ATG4A	23
ARL2	0.641322	3.08961	0.0102399	rsuptemporal	ARL2	71
TNFRSF8	0.240488	3.08984	0.0102507	linfparietal	CD30	4
NDRG4	0.431504	3.0881	0.0102686	rmiddtemp	NDRG4	36
PZP	-1.00078	-3.08619	0.0102984	rprecentral	Pregnancy zone protein	63
ATG4A	-0.764566	-3.0855	0.0103112	rprecentral	ATG4A	23
HSPA5	0.827697	3.08481	0.0103243	lcereb_white	BiP	25
SLC9A3R1	-0.331122	-3.08501	0.0103338	lparsorbitalis	NHERF	52
LYVE1	0.80756	3.08443	0.0103367	llatoccip	LYVE1	26
PZP	-1.08968	-3.0844	0.0103372	llatoccip	Pregnancy zone protein	63
PTPRN	0.18939	3.08493	0.0103403	lsupparietal	PTPRN	5
GAL3ST2	1.08499	3.08464	0.0103412	rthal	G3ST2	42
NSUN6	0.548787	3.08492	0.0103412	linfparietal	NSUN6	66
CCL14	0.708484	3.08397	0.0103588	linfparietal	HCC-1	4
CD58	0.449466	3.08307	0.0103618	llatoccip	sLFA-3	20
ITGB2	0.320864	3.08256	0.0103712	llatoccip	LFA-1 beta-2	21
MATN4	1.03154	3.08136	0.0103734	lfusiform	MATN4	65
SERPINB13	0.139877	3.08313	0.0103737	lsupparietal	SPB13	4
F7	1.48366	3.08146	0.0103762	risthamuscing	Coagulation Factor VII	21
NRG1	0.60763	3.08137	0.0103886	lpericalc	SMDF	16
ITGB2	0.220835	3.08147	0.0103933	rpericalc	LFA-1 beta-2	21
TGFB2	-0.532207	-3.08076	0.0103938	rcereb_cort	TGF-b2	28
XCL2	0.94948	3.08039	0.0103997	lcereb_cort	lymphotactin beta	14
COMTD1	0.208063	3.08037	0.010409	lmiddtemp	CMTD1	57
NDRG4	0.464718	3.07903	0.0104252	rsupramarginal	NDRG4	36
FBLN7	0.580979	3.07784	0.010433	rcuneus	FBLN7	20
PZP	-1.2797	-3.0788	0.0104497	rputamen	Pregnancy zone protein	63
HMGB1	-0.16853	-3.0779	0.0104551	lmiddtemp	HMG-1	74
MATN4	0.950022	3.07782	0.0104581	lhipp	MATN4	65
CD163	0.449762	3.0776	0.010459	lpericalc	sCD163	26
SURF1	0.510513	3.0755	0.0104795	linftemp	SURF1	30
DSG2	0.268289	3.07674	0.0104936	linfparietal	Desmoglein-2	2
LMO4	0.476311	3.07499	0.0104972	risthamuscing	LMO4	61
SLC9A3R1	-0.484651	-3.07671	0.0104998	rpallid	NHERF	52
TXNDC11	1.17389	3.07624	0.0105034	lpallid	TXD11:N-term	16
SLC9A3R1	-0.49538	-3.07586	0.0105105	lpallid	NHERF	52
HLA-G	0.634605	3.07441	0.0105116	lcereb_cort	HLA-G	23
GRB14	0.408501	3.07549	0.0105171	linfparietal	GRB14	6
CCL5	-0.293981	-3.07365	0.0105259	lcereb_cort	RANTES	35
PZP	-1.04948	-3.07399	0.0105329	rlorbitofront	Pregnancy zone protein	63
CRELD1	0.793217	3.07378	0.0105353	llatoccip	CREL1	27
ABO	-2.16093	-3.07284	0.0105549	rsupparietal	BGAT	47
CD163	0.351985	3.07256	0.0105603	rpericalc	sCD163	26
PLCXD3	1.24894	3.07124	0.0105715	lcereb_cort	PLCX3	24
ACTN2	2.06142	3.07208	0.0105718	llorbitofront	ACTN2	68
XCL2	0.977193	3.07115	0.0105798	lcereb_white	lymphotactin beta	14
CSMD1	0.238831	3.07048	0.0105859	lcereb_cort	CSMD1	38
GZMK	-1.04462	-3.06878	0.0106067	rlingual	Granzyme K	78
LILRA6	0.424576	3.07061	0.0106092	linfparietal	LIRA6	2
DLGAP4	-0.167433	-3.06984	0.0106137	rinftemp	DLGP4	20
TMOD4	0.356555	3.06987	0.0106195	lcaudate	TMOD4	27
NSUN6	1.06935	3.06897	0.0106223	rcaudantcing	NSUN6	66
PLOD2	-0.594756	-3.06824	0.0106266	lcuneus	PLOD2	36
NDRG3	0.743086	3.06772	0.0106366	lcuneus	NDRG3	43
SIRPA	-3.48824	-3.06696	0.0106599	rfusiform	SHPS1	36
POMK	0.248722	3.06701	0.0106655	rsupparietal	SG196	37
SVEP1	0.55239	3.06525	0.0106854	lcereb_cort	SVEP1:Sushi 15-18	25
CUTA	1.2838	3.06418	0.0107005	llingual	CUTA	45
ACP5	0.463825	3.06559	0.010705	linfparietal	TrATPase	12
HLA-G	0.41828	3.06482	0.0107075	rpericalc	HLA-G	23
RUVBL1	-0.365334	-3.06307	0.0107254	lcuneus	RUVB1	31
GALNT4	0.309113	3.06342	0.0107343	rsupparietal	GALT4	16
SCG5	1.0068	3.06264	0.0107355	lcereb_cort	7B2	24
CST8	0.349105	3.06257	0.0107628	linfparietal	CST8	5
EPHB1	0.636354	3.06112	0.0107646	lcereb_cort	EPHB1	17
TMEM38B	0.293917	3.06241	0.010766	linfparietal	TM38B	17
MYOM2	0.775901	3.06097	0.0107847	lrostralantcing	MYOM2	64
TMED9	0.710487	3.05984	0.0107877	lcuneus	TMED9	37
ZW10	0.402844	3.06068	0.0107932	lsupramarginal	ZW10	34
DCUN1D1	1.17143	3.05953	0.0107936	lcuneus	DCNL1	29
BCDIN3D	0.833983	3.06038	0.0107992	lsupramarginal	BN3D2	65
BPNT2	0.879333	3.05909	0.0108039	lcereb_cort	IMPA3	26
FOXO1	0.576461	3.05786	0.010816	rlingual	FOXO1A	45
SLIT3	0.365089	3.05787	0.0108275	lcereb_cort	SLIT3	27
DCUN1D5	0.345762	3.05764	0.0108302	lcuneus	DCNL5	59
APOBEC2	2.95447	3.05773	0.0108302	lparahhipp	ABEC2	22
SIGLEC14	0.35908	3.05879	0.010836	linfparietal	SIG14	44
REG4	0.946521	3.05929	0.0108372	rcereb_white	REG4	19
BCDIN3D	0.811978	3.05782	0.0108475	lparsopercularis	BN3D2	65
ARL2	0.780792	3.05568	0.0108555	rcuneus	ARL2	71
PCSK1N	0.611789	3.05688	0.0108588	llatoccip	PCSK1	33
CCL18	0.770515	3.05669	0.0108594	lmiddtemp	PARC	20
ARL4D	0.45668	3.05571	0.0108694	lcereb_cort	ARL4D	24
MB	1.77169	3.05501	0.0108842	rcereb_cort	Myoglobin	31
CYBC1	0.841212	3.05499	0.0108878	rparsorbitalis	CQ062	42
SNX7	0.342132	3.05574	0.010891	lparacentral	SNX7	8
PCYT1A	0.372897	3.05576	0.0108948	linfparietal	PCY1A	17
MUC16	0.55064	3.05528	0.0109028	rentorhinal	CA125	22
RUVBL1	-0.233194	-3.05353	0.0109061	rinfparietal	RUVB1	31
H2BC21	-0.980892	-3.05479	0.0109077	ltransversetemp	H2B2E	36
TGFB1	0.321579	3.05423	0.0109122	rpericalc	TGF-b1	12
MTMR7	0.235162	3.05382	0.0109172	lentorhinal	MTMR7	38
EMILIN3	0.369662	3.05459	0.0109177	linfparietal	EMIL3:region 1	4
THAP11	0.774352	3.05322	0.0109181	lcereb_cort	THA11	14
FCER2	0.784946	3.05267	0.0109361	lpericalc	CD23	38
MYOM2	0.335043	3.05301	0.0109362	rsupparietal	MYOM2	64
OLFML3	0.486677	3.0516	0.0109483	rprecuneus	OLFL3	42
CXCL8	0.315575	3.05131	0.0109696	rpericalc	IL-8	19
COMTD1	0.297525	3.05064	0.010976	rfusiform	CMTD1	57
PLCXD3	1.04855	3.04933	0.0110016	lpericalc	PLCX3	24
EMC4	0.920326	3.04883	0.0110053	rcereb_cort	TMM85	35
RCN1	1.88769	3.04999	0.0110111	lthal	RCN1	9
NDRG4	0.514041	3.04867	0.0110131	rpostcentral	NDRG4	36
MOB4	0.380172	3.0483	0.0110287	lpostcing	MOBL3	54
ARL2	0.943968	3.04759	0.0110468	lsupfront	ARL2	71
MRC1	0.680466	3.04823	0.0110536	rcereb_white	Macrophage mannose receptor	31
NDRG3	1.03358	3.04535	0.0110614	rlingual	NDRG3	43
NRG1	0.378389	3.04638	0.0110667	rsupparietal	SMDF	16
EMC4	0.843948	3.04476	0.0110728	linftemp	TMM85	35
CD55	0.314047	3.04556	0.0110893	lsupramarginal	DAF	18
CSDC2	0.39334	3.04555	0.0110957	linfparietal	CSDC2	4
NECAB3	0.210885	3.0434	0.0111161	rparsorbitalis	NECA3	27
CD163	0.478821	3.04236	0.0111177	rcuneus	sCD163	26
VSIG4	0.693057	3.04287	0.0111205	lcuneus	VSIG4	21
LYN	-0.898717	-3.0445	0.0111223	rpallid	LYNB	21
SVEP1	0.527664	3.04311	0.0111299	llatoccip	SVEP1:Sushi 15-18	25
CALY	1.18049	3.04233	0.0111341	rcereb_cort	CALY	37
HAUS1	0.359368	3.04264	0.0111411	rsupparietal	HAUS1	5
SPINT2	0.486451	3.04301	0.0111461	linfparietal	SPINT2	17
LMO4	0.494995	3.04238	0.01115	lcaudantcing	LMO4	61
COMTD1	0.247354	3.04058	0.0111532	rcuneus	CMTD1	57
WFIKKN2	0.495944	3.04193	0.0111552	rpericalc	WFKN2	19
MYOC	0.842213	3.04117	0.0111636	lpericalc	MYOC	29
ATG4A	-0.826	-3.04133	0.0111653	llatoccip	ATG4A	23
GZMK	-0.74565	-3.04047	0.0111713	lprecuneus	Granzyme K	78
PRSS1	0.66304	3.0411	0.0111843	linfparietal	Trypsin	2
IRF6	0.374697	3.03916	0.011188	lfusiform	IRF6	21
WNT5A	0.144617	3.03999	0.011194	rsupparietal	WNT5A	12
DCUN1D5	0.34967	3.03948	0.0112039	rlorbitofront	DCNL5	59
MRC1	0.669409	3.03772	0.0112105	rcuneus	Macrophage mannose receptor	31
PET117	0.650167	3.03797	0.0112215	rcereb_cort	PT117	39
NSUN6	1.01974	3.03858	0.011223	lcaudmiddfront	NSUN6	66
PSAP	-0.43189	-3.03851	0.0112236	rmedialorbiotofront	prosaposin	2
CD58	0.425204	3.0377	0.0112239	lcuneus	sLFA-3	20
ELMO2	-0.197651	-3.03792	0.0112425	lsuptemporal	ELMO2	41
REG4	1.06142	3.03557	0.0112755	lcereb_white	REG4	19
CCN4	0.389177	3.03647	0.0112766	lsupparietal	WISP-1	33
PTGES3	0.362026	3.03481	0.011284	lcereb_cort	TEBP	28
NSUN6	0.638097	3.03504	0.0112851	rpostcentral	NSUN6	66
ABO	-4.7889	-3.03432	0.0112902	risthamuscing	BGAT	47
NDRG4	0.425946	3.03387	0.0112968	rinfparietal	NDRG4	36
NMB	0.668966	3.03449	0.0112979	lpericalc	NMB	22
MARCO	0.645377	3.03425	0.0113029	lpericalc	MARCO	35
EMC4	1.22996	3.03324	0.0113039	rlingual	TMM85	35
MYOM2	0.56688	3.03366	0.0113117	rparsorbitalis	MYOM2	64
KDR	0.463629	3.03365	0.011315	lpericalc	VEGF sR2	16
ARL2	0.826535	3.03364	0.0113201	llatoccip	ARL2	71
NUP35	0.659884	3.03429	0.0113218	lpallid	NUP53	9
PET117	0.781692	3.03136	0.0113454	lfusiform	PT117	39
SLIT3	0.285024	3.03154	0.0113508	rlatoccip	SLIT3	27
OTC	-0.410377	-3.03102	0.0113523	lfusiform	OTCase	64
ARL2	0.452778	3.03207	0.0113537	rmedialorbiotofront	ARL2	71
NMB	0.71563	3.03052	0.011356	rcuneus	NMB	22
ALDOC	0.248272	3.0303	0.0114025	linfparietal	aldolase C	2
SLC9A3R1	-0.457696	-3.02956	0.0114089	lsupfront	NHERF	52
HS3ST5	0.29365	3.02947	0.0114129	lpostcentral	HS3S5	30
HAUS1	0.448083	3.0285	0.0114266	rpericalc	HAUS1	5
DCUN1D1	1.11353	3.02716	0.0114276	linftemp	DCNL1	29
PREP	1.34777	3.02706	0.0114299	rlingual	PPCE	33
KLB	0.339975	3.02833	0.0114301	rsupparietal	KLOTB	6
AHSG	2.87468	3.02662	0.0114386	linftemp	a2-HS-Glycoprotein	13
PET117	0.59552	3.02654	0.0114402	linftemp	PT117	39
CTSV	-0.297696	-3.02685	0.011447	rcereb_cort	Cathepsin V	14
TNFRSF25	0.690244	3.02888	0.0114503	ramyg	DR3	12
ARL2	0.885005	3.02581	0.0114648	rcaudmiddfront	ARL2	71
MICA	0.285072	3.02721	0.0114649	lsupparietal	MICA	5
GZMK	-0.487221	-3.0272	0.0114658	linfparietal	Granzyme K	78
LMO4	0.470582	3.02712	0.0114679	lpallid	LMO4	61
CST8	0.317087	3.02706	0.011468	lsupparietal	CST8	5
MYOC	0.928266	3.0258	0.0114717	rrostmiddfront	MYOC	29
CYBC1	0.559816	3.02667	0.0114767	linfparietal	CQ062	42
WBP2	0.229563	3.02605	0.011479	rinftemp	WBP2	31
TLR5	0.933933	3.02524	0.0114791	lcereb_cort	TLR5	19
MRC1	0.944101	3.02448	0.0114828	rlingual	Macrophage mannose receptor	31
LYG2	-0.32061	-3.02468	0.0114845	rinfparietal	LYG2	40
CHGB	0.231835	3.02589	0.0114928	linfparietal	SCG1	10
BGLAP	0.316501	3.02392	0.0115001	rinfparietal	Osteocalcin	17
PLOD2	-0.614825	-3.02426	0.0115003	rcereb_cort	PLOD2	36
ITGB2	0.175101	3.02465	0.0115057	rsupparietal	LFA-1 beta-2	21
SLC9A3R1	-0.49619	-3.02467	0.0115133	rcaudate	NHERF	52
MYOM2	0.664877	3.02355	0.0115247	rtransversetemp	MYOM2	64
H2BC12	-0.645278	-3.02348	0.0115369	lsuptemporal	H2B1K	39
PZP	-1.02629	-3.02199	0.0115444	lcuneus	Pregnancy zone protein	63
HSPA5	0.726994	3.02345	0.0115545	rcereb_white	BiP	25
ARL2	0.777946	3.0214	0.0115568	rprecuneus	ARL2	71
GFER	0.259169	3.02264	0.0115599	linfparietal	HERV1	5
JTB	0.603761	3.02184	0.0115618	llatoccip	JTB	24
OLFML3	0.509062	3.0212	0.0115635	rcereb_cort	OLFL3	42
TAC1	1.06818	3.02151	0.0115637	rfusiform	TKN1	41
COMTD1	0.253667	3.02158	0.0115689	rlorbitofront	CMTD1	57
SLC9A3R1	-0.514549	-3.02144	0.0115759	lcaudantcing	NHERF	52
LBP	1.67917	3.02082	0.0115779	lpericalc	LBP	22
OAF	0.902738	3.02098	0.0115796	llatoccip	OAF	16
DCUN1D1	1.501	3.01967	0.0115906	risthamuscing	DCNL1	29
LMO4	0.471292	3.02092	0.0115915	lcaudate	LMO4	61
ACP5	0.506815	3.01991	0.0116037	rpericalc	TrATPase	12
GZMK	-0.523081	-3.01979	0.0116087	llorbitofront	Granzyme K	78
ACTN2	2.0056	3.01889	0.0116105	rsupramarginal	ACTN2	68
JTB	0.377079	3.02009	0.0116128	linfparietal	JTB	24
EVI2A	1.3694	3.0196	0.0116174	rputamen	EVI2A	43
MMP14	0.266334	3.01906	0.0116191	rmiddtemp	MMP-14	19
LYG2	-0.62804	-3.0178	0.0116245	lfusiform	LYG2	40
EPS8L1	0.433861	3.01915	0.011631	rentorhinal	ES8L1	14
H2BC21	-0.722236	-3.01862	0.0116377	lsuptemporal	H2B2E	36
LYG2	-0.742871	-3.01722	0.0116395	llingual	LYG2	40
LYG2	-0.699179	-3.01669	0.0116443	rlingual	LYG2	40
NSUN6	1.17602	3.01683	0.0116534	lparahhipp	NSUN6	66
CUTA	0.548759	3.01603	0.0116639	rinfparietal	CUTA	45
SERPINB13	0.150308	3.01749	0.0116668	linfparietal	SPB13	4
VNN2	-1.56447	-3.01705	0.011671	lprecentral	VNN2	19
CALY	0.740569	3.01701	0.011677	linfparietal	CALY	37
CANT1	0.249219	3.01598	0.0116856	rsupparietal	CANT1	15
PARP16	-0.281717	-3.0144	0.0117055	lprecuneus	PAR16	26
LGMN	-0.49518	-3.01436	0.0117231	lrostralantcing	LGMN	51
ACTN2	3.45983	3.01403	0.0117306	lsupfront	ACTN2	68
B4GALT2	1.19857	3.01266	0.0117407	lcereb_cort	B4GT2	19
CALY	1.57333	3.01206	0.0117413	rlingual	CALY	37
ACTN2	1.85751	3.01296	0.0117468	rmiddtemp	ACTN2	68
MYL3	0.320265	3.01226	0.0117496	rlatoccip	Myosin light chain 1	52
MYOC	1.26736	3.01148	0.0117534	rlingual	MYOC	29
PREP	0.920248	3.01139	0.0117553	linftemp	PPCE	33
FCGR2A	-4.49606	-3.01229	0.0117635	rparahhipp	FCG2A	65
OLFML3	0.488892	3.01335	0.0117653	rcereb_white	OLFL3	42
DLGAP4	-0.14166	-3.01187	0.0117698	rmiddtemp	DLGP4	20
CANT1	0.282109	3.01193	0.0117836	linfparietal	CANT1	15
NDRG4	0.434881	3.00951	0.0118347	linfparietal	NDRG4	36
ITGB2	0.278238	3.00792	0.0118486	lpericalc	LFA-1 beta-2	21
PKM	-0.479624	-3.00843	0.011851	lpostcentral	M2-PK	18
SIRPA	-3.75363	-3.00742	0.0118794	lpallid	SHPS1	36
PARP16	-0.194203	-3.00594	0.0118832	rsupramarginal	PAR16	26
SELENOF	0.415548	3.00721	0.0118836	linfparietal	selenoprotein15	23
EMC4	1.30027	3.00532	0.0118903	llingual	TMM85	35
CYBC1	0.839072	3.00406	0.0119076	rcuneus	CQ062	42
COMTD1	0.251547	3.00523	0.0119091	rparsopercularis	CMTD1	57
WFIKKN2	0.435949	3.00415	0.0119148	rinfparietal	WFKN2	19
GZMK	-0.900112	-3.00561	0.0119163	rentorhinal	Granzyme K	78
NMB	0.521151	3.00455	0.0119273	rpericalc	NMB	22
FCGR2A	-2.45457	-3.00457	0.0119291	lamyg	FCG2A	65
PARP16	-0.215921	-3.00393	0.0119317	rpostcentral	PAR16	26
EMC4	1.09843	3.00296	0.0119376	lfusiform	TMM85	35
EVI2A	1.59518	3.00452	0.0119445	lthal	EVI2A	43
VSIG4	0.440095	3.00253	0.0119496	rinfparietal	VSIG4	21
PCSK1	2.07961	3.00257	0.0119512	risthamuscing	NEC1	36
ARL2	1.14291	3.00229	0.0119762	rparahhipp	ARL2	71
OTC	-0.367047	-3.00136	0.0119782	rcaudmiddfront	OTCase	64
CALY	0.865827	3.00142	0.0119855	rpostcentral	CALY	37
LBP	2.04591	3.00127	0.01199	lcereb_white	LBP	22
POLR2C	-0.822668	-3.00013	0.0120036	risthamuscing	RPB3	23
MOB4	0.324283	3.0003	0.0120036	lcereb_cort	MOBL3	54
MAPK6	0.464739	3.00035	0.0120102	lpericalc	MK06	18
CD163	0.526166	2.99981	0.0120142	lcereb_cort	sCD163	26
APOBEC2	2.57555	2.99919	0.0120186	lfusiform	ABEC2	22
BCDIN3D	0.855877	2.99948	0.0120197	rprecuneus	BN3D2	65
NDRG3	0.707824	2.99983	0.0120204	rprecentral	NDRG3	43
CYBC1	0.542869	2.99917	0.0120216	rinfparietal	CQ062	42
PEAR1	0.375887	3.00047	0.0120271	lsupparietal	PEAR1:ECD	6
OLFML3	0.549243	2.99948	0.0120285	lcereb_white	OLFL3	42
APOF	0.174301	2.99906	0.0120582	linfparietal	Apo F	4
MATN4	0.850785	2.99762	0.0120744	llatoccip	MATN4	65
FBLN7	0.608389	2.9975	0.0120769	llatoccip	FBLN7	20
TAC1	0.623114	2.99671	0.0120813	rsupramarginal	TKN1	41
CD7	0.213628	2.99738	0.0120814	rsupparietal	CD7	5
AZGP1	0.330835	2.99789	0.0120836	linfparietal	AZGP1	3
CUTA	0.844206	2.99533	0.0120956	rcuneus	CUTA	45
NDRG4	0.653155	2.99508	0.0121009	rcuneus	NDRG4	36
GAL3ST2	0.933999	2.9967	0.0121098	lpallid	G3ST2	42
MYOM2	0.708555	2.99608	0.0121171	rputamen	MYOM2	64
CHGA	0.585843	2.99462	0.0121265	lcereb_cort	CgA	30
LMO4	0.312268	2.99532	0.012133	lparsorbitalis	LMO4	61
LILRA3	-0.426511	-2.99458	0.0121455	lmedialorbiotofront	LIRA3	18
H2BC12	-0.758296	-2.99445	0.0121554	linsula	H2B1K	39
KDR	0.298926	2.99298	0.0121895	lsupparietal	VEGF sR2	16
DCUN1D5	0.44112	2.99122	0.0121967	risthamuscing	DCNL5	59
ARL2	0.585031	2.99206	0.0121992	rinftemp	ARL2	71
ASPA	0.183061	2.99196	0.0122124	linfparietal	ACY2	8
SNRPF	0.367904	2.99018	0.0122246	rcereb_cort	RUXF	56
CUTA	1.192	2.98931	0.0122299	rlingual	CUTA	45
POLR2C	-0.882793	-2.98923	0.0122454	listhamuscing	RPB3	23
GOLM2	0.352496	2.98832	0.0122578	rinfparietal	CASC4	25
FOXO1	0.526023	2.98835	0.0122597	risthamuscing	FOXO1A	45
MYL3	0.387868	2.98828	0.0122662	rcereb_cort	Myosin light chain 1	52
CCK	2.28147	2.98783	0.0122691	llingual	CCKN	23
FCGR2A	-4.12401	-2.98755	0.0123002	lcaudantcing	FCG2A	65
CHID1	-0.219438	-2.98609	0.0123006	linftemp	CHID1	18
SLC9A3R1	-0.354059	-2.98761	0.0123052	linsula	NHERF	52
CXCL8	0.398183	2.98673	0.0123071	lpericalc	IL-8	19
COMTD1	0.143079	2.98696	0.0123091	rsupparietal	CMTD1	57
PCDHA7	0.47431	2.9868	0.0123126	rsupparietal	PCDA7	20
TAC1	0.916363	2.98625	0.0123141	rrostmiddfront	TKN1	41
ASB9	0.652716	2.98623	0.0123181	lpericalc	ASB9	34
CD58	0.26932	2.98521	0.0123264	rinfparietal	sLFA-3	20
F7	1.56745	2.98533	0.0123312	listhamuscing	Coagulation Factor VII	21
OAF	0.843563	2.98367	0.012351	rcuneus	OAF	16
RUVBL1	-0.406307	-2.98414	0.0123537	rcaudmiddfront	RUVB1	31
CTSG	-0.138338	-2.98372	0.0123658	rsupramarginal	Cathepsin G	37
ELMO2	-0.264007	-2.98412	0.0123788	ltransversetemp	ELMO2	41
HS3ST5	0.379932	2.98409	0.0123806	lprecentral	HS3S5	30
GOLM2	0.543723	2.98179	0.0123928	rcuneus	CASC4	25
MYBPC1	2.04768	2.98079	0.0124395	rcaudantcing	MYPC1	66
NDRG3	0.640946	2.98064	0.0124429	rparttriang	NDRG3	43
FCGR2A	-3.83938	-2.97977	0.0124445	lfusiform	FCG2A	65
TAC1	0.899623	2.98123	0.0124611	rcereb_white	TKN1	41
COMTD1	0.311262	2.97874	0.0124675	lfusiform	CMTD1	57
NSUN6	1.19741	2.97794	0.01251	rparahhipp	NSUN6	66
TIMD4	-0.377132	-2.97742	0.0125212	rmedialorbiotofront	TIM-4	35
MATN4	0.771756	2.97606	0.0125239	linftemp	MATN4	65
SVEP1	0.297695	2.97784	0.0125243	lsupparietal	SVEP1:Sushi 15-18	25
MYBPC1	1.47375	2.97677	0.0125286	lpericalc	MYPC1	66
ARL2	0.997048	2.97686	0.0125299	rsupfront	ARL2	71
CXCL6	0.486539	2.97548	0.0125339	rcuneus	GCP-2	18
LGMN	-0.472517	-2.97693	0.012546	lpallid	LGMN	51
NSUN6	0.812412	2.97646	0.0125489	lparttriang	NSUN6	66
PET117	0.528312	2.97544	0.012551	rlatoccip	PT117	39
RDH16	0.198031	2.97581	0.0125596	lamyg	RDH16	23
FCGR2A	-4.24356	-2.97476	0.0125672	listhamuscing	FCG2A	65
PCSK1	2.00968	2.97379	0.0125787	lfusiform	NEC1	36
MYBPC1	1.79504	2.97347	0.0125921	rcaudmiddfront	MYPC1	66
H2BC12	-0.906898	-2.97439	0.0125932	lputamen	H2B1K	39
ARL2	0.743371	2.97445	0.0125948	lsupramarginal	ARL2	71
DCUN1D1	1.06463	2.97378	0.0125959	lpericalc	DCNL1	29
NMB	0.784848	2.97341	0.0125965	lcereb_cort	NMB	22
VCX	0.368565	2.97368	0.0125983	lpericalc	VCX1	19
MMP14	0.431555	2.9736	0.0126051	llatoccip	MMP-14	19
COMTD1	0.28001	2.97288	0.0126055	rcaudmiddfront	CMTD1	57
DCUN1D1	0.887817	2.97314	0.0126085	rpostcentral	DCNL1	29
MARCO	0.592237	2.97264	0.0126141	rlatoccip	MARCO	35
COMTD1	0.345999	2.97186	0.0126189	rlingual	CMTD1	57
BGLAP	0.484124	2.9716	0.0126214	rcuneus	Osteocalcin	17
LMO4	0.428456	2.97258	0.012623	rfusiform	LMO4	61
CALY	0.808818	2.97266	0.0126285	rpericalc	CALY	37
CALY	1.09755	2.97203	0.0126321	rparsorbitalis	CALY	37
JTB	0.623837	2.97179	0.0126331	lcereb_cort	JTB	24
PTGES3	0.343337	2.97189	0.0126439	llatoccip	TEBP	28
ZW10	0.615333	2.97097	0.0126454	llingual	ZW10	34
OTC	-0.420853	-2.97225	0.0126461	rcaudate	OTCase	64
CCN4	0.63378	2.97023	0.0126524	rcuneus	WISP-1	33
SLIT3	0.210392	2.97058	0.0126538	rinfparietal	SLIT3	27
NDRG3	0.735108	2.96974	0.012691	rparsopercularis	NDRG3	43
ABO	-2.35399	-2.96978	0.0126913	rmiddtemp	BGAT	47
LTBP4	0.315566	2.97	0.0127022	linfparietal	LTBP4	5
FCER2	1.16909	2.96654	0.0127397	rlingual	CD23	38
ABO	-4.01507	-2.96631	0.0127577	lcereb_cort	BGAT	47
SLC9A3R1	-0.486936	-2.96709	0.0127643	lcaudate	NHERF	52
VSIG4	0.717397	2.96654	0.0127657	llatoccip	VSIG4	21
SGTB	0.293433	2.96634	0.0127703	llatoccip	SGTB	14
TGFBR3	0.310403	2.96643	0.0127837	linfparietal	TGF-b R III	7
CCN4	0.803816	2.96476	0.012784	lfusiform	WISP-1	33
SIGLEC14	0.531901	2.96442	0.0127851	rcuneus	SIG14	44
FBLN7	0.368545	2.9646	0.0127902	rinfparietal	FBLN7	20
OLFML3	0.484505	2.96458	0.0127985	lprecuneus	OLFL3	42
SLIT3	0.370844	2.96464	0.0128032	lcereb_white	SLIT3	27
SPINT1	0.230827	2.96547	0.0128048	lsupparietal	HAI-1	4
BCDIN3D	0.850813	2.96503	0.0128086	lparttriang	BN3D2	65
CAPG	-0.40203	-2.96494	0.0128121	rthal	CAPG	9
CYBC1	0.583642	2.96358	0.0128203	rsupramarginal	CQ062	42
SELENOF	0.687906	2.96354	0.0128213	lcereb_cort	selenoprotein15	23
ATOX1	0.296909	2.96459	0.0128258	linfparietal	ATOX1	8
MYBPC1	2.20857	2.96316	0.0128311	listhamuscing	MYPC1	66
HMGB1	-0.236819	-2.96319	0.0128494	rhipp	HMG-1	74
GAL3ST2	0.85258	2.96316	0.0128502	rhipp	G3ST2	42
OTC	-0.416758	-2.96161	0.0128616	risthamuscing	OTCase	64
CHGB	0.335474	2.96218	0.0128748	lsupramarginal	SCG1	10
OTC	-0.26558	-2.96092	0.0128915	lmiddtemp	OTCase	64
CANT1	0.255649	2.96136	0.0128995	lsupparietal	CANT1	15
PLOD2	-0.37296	-2.95957	0.0129063	rinfparietal	PLOD2	36
B3GNT2	0.536204	2.96081	0.0129129	linfparietal	B3GN2	14
TMED9	1.03497	2.95919	0.0129154	llingual	TMED9	37
SIRPA	-3.71168	-2.95961	0.0129206	rcaudantcing	SHPS1	36
MYOM2	0.731256	2.95935	0.0129266	rcaudantcing	MYOM2	64
NSUN6	0.788012	2.95905	0.0129316	rprecentral	NSUN6	66
SIRPA	-4.04203	-2.95778	0.0129414	rlingual	SHPS1	36
CALY	0.95533	2.95819	0.0129452	rlatoccip	CALY	37
HHIP	0.498015	2.95854	0.0129656	linfparietal	HHIP	4
MRC1	0.990651	2.95699	0.0129665	llingual	Macrophage mannose receptor	31
SVEP1	0.357611	2.9573	0.0129809	rpericalc	SVEP1:Sushi 15-18	25
LGMN	-0.465879	-2.95695	0.0129869	rrostralantcing	LGMN	51
SLC9A3R1	-0.47972	-2.95683	0.0129897	rrostralantcing	NHERF	52
CUTA	0.653169	2.95625	0.0129961	rpostcentral	CUTA	45
VWC2	0.477298	2.95503	0.0130117	rinfparietal	VWC2	26
SETMAR	-1.1512	-2.95653	0.013016	lthal	SETMR	7
SIGLEC14	0.402573	2.95539	0.0130274	rinftemp	SIG14	44
CHGA	0.512631	2.95487	0.0130288	rprecentral	CgA	30
NSUN6	0.575998	2.95508	0.0130354	llorbitofront	NSUN6	66
PREP	0.992136	2.95367	0.0130512	rcereb_cort	PPCE	33
CYBC1	0.647845	2.95371	0.0130554	rpostcentral	CQ062	42
MYOC	0.649141	2.9536	0.0130672	rpericalc	MYOC	29
SNRPF	0.406351	2.95325	0.0130717	lhipp	RUXF	56
COMTD1	0.365965	2.95166	0.0130911	llingual	CMTD1	57
MOB4	0.275743	2.95273	0.0130985	linsula	MOBL3	54
SLC9A3R1	-0.266159	-2.951	0.0131309	llorbitofront	NHERF	52
EMC4	0.856749	2.94945	0.013133	rcuneus	TMM85	35
GRB14	0.364861	2.95071	0.0131479	lsupparietal	GRB14	6
CNPY4	0.544362	2.94957	0.0131544	lpericalc	CNPY4	26
ACTN2	3.58769	2.9496	0.0131638	rinsula	ACTN2	68
POMK	0.38828	2.94892	0.0131698	lpericalc	SG196	37
ACTN2	2.14094	2.94931	0.0131703	rinftemp	ACTN2	68
DCUN1D5	0.27885	2.94872	0.0131765	lmiddtemp	DCNL5	59
LBP	1.03786	2.94883	0.0131793	rsupparietal	LBP	22
C1QL3	0.814888	2.94747	0.0131797	rcuneus	C1QL3	16
MYBPC1	1.54512	2.94865	0.01318	lentorhinal	MYPC1	66
BMP7	0.532346	2.94822	0.0131863	lpericalc	BMP-7	15
DCUN1D5	0.470962	2.94762	0.0131935	listhamuscing	DCNL5	59
PCSK1	2.22675	2.94696	0.0131951	rlingual	NEC1	36
ASB9	0.792674	2.94756	0.0132012	lcereb_white	ASB9	34
CUTA	0.586333	2.94716	0.0132034	rsupramarginal	CUTA	45
GZMK	-1.08537	-2.94662	0.0132099	llingual	Granzyme K	78
RAB38	0.293705	2.94733	0.0132147	rpericalc	RAB38	10
ITGB2	0.178759	2.94767	0.0132195	lsupparietal	LFA-1 beta-2	21
SIGLEC14	0.74946	2.94591	0.01322	rlingual	SIG14	44
EMC4	0.799994	2.94634	0.0132308	lpericalc	TMM85	35
GAL3ST2	1.05129	2.94664	0.0132315	rparahhipp	G3ST2	42
LIMK1	0.182271	2.94655	0.0132333	rsupparietal	LIMK1	16
LMO4	0.375325	2.94537	0.0132468	rcereb_cort	LMO4	61
GIP	0.427853	2.94622	0.0132541	lsupparietal	GIP	4
GZMK	-0.800558	-2.94443	0.013268	lcereb_cort	Granzyme K	78
ELMO2	-0.248107	-2.94519	0.0132745	lrostmiddfront	ELMO2	41
MAPK6	0.326818	2.94514	0.0132805	linfparietal	MK06	18
MAD2L2	0.1691	2.94398	0.0133009	lpostcentral	MD2L2	6
RDH16	0.239895	2.94242	0.013328	lentorhinal	RDH16	23
SIGLEC5	0.973408	2.9408	0.0133546	lcereb_cort	Siglec-5	21
ARL2	0.913591	2.94166	0.0133549	rhipp	ARL2	71
MERTK	0.321904	2.94072	0.0133697	rmiddtemp	MER	18
LYG2	-0.539824	-2.93999	0.0133741	lcereb_cort	LYG2	40
MYL3	0.515421	2.9391	0.0133823	rlingual	Myosin light chain 1	52
LPL	0.617366	2.93879	0.0133865	rcuneus	LPL	27
OLFML3	0.621166	2.93924	0.013388	risthamuscing	OLFL3	42
FCER2	0.874555	2.93962	0.0133966	llatoccip	CD23	38
CCN4	0.407846	2.93726	0.0134329	rinfparietal	WISP-1	33
IRF6	0.434658	2.93686	0.0134431	llingual	IRF6	21
MARCO	0.440937	2.93755	0.013446	rmiddtemp	MARCO	35
PZP	-0.932498	-2.93725	0.0134481	lpericalc	Pregnancy zone protein	63
NDRG3	0.543244	2.93737	0.013455	rinftemp	NDRG3	43
ABO	-5.40626	-2.93625	0.0134578	llingual	BGAT	47
LILRA3	-0.899045	-2.93745	0.0134618	linsula	LIRA3	18
CUTA	1.09063	2.93569	0.0134735	risthamuscing	CUTA	45
H2BC12	-0.567736	-2.93656	0.0134751	llorbitofront	H2B1K	39
OTC	-0.259516	-2.93568	0.01349	rsuptemporal	OTCase	64
NRG1	0.701758	2.93426	0.0135122	lcereb_cort	SMDF	16
HABP2	1.16828	2.93456	0.0135208	rpericalc	FSAP	4
FSTL5	0.515915	2.93332	0.0135216	linftemp	FSTL5	16
SNRPF	0.34125	2.93381	0.0135353	lentorhinal	RUXF	56
CST4	0.21077	2.93321	0.0135534	rpericalc	Cystatin-S	19
OTC	-0.413208	-2.93257	0.0135621	rcaudantcing	OTCase	64
PZP	-1.05152	-2.9319	0.0135706	rcereb_cort	Pregnancy zone protein	63
ARL4D	0.261073	2.93139	0.0135752	rinfparietal	ARL4D	24
SIGLEC14	0.632507	2.93123	0.0135941	rfusiform	SIG14	44
NNAT	1.16408	2.93172	0.0136074	lthal	NNAT	6
CALY	1.64628	2.93003	0.0136088	llingual	CALY	37
NOTCH3	0.318923	2.93114	0.0136178	linfparietal	Notch-3	6
ARL2	0.939974	2.931	0.0136196	rentorhinal	ARL2	71
AGRP	0.537486	2.92914	0.0136301	rinfparietal	ART	15
TGFB1	0.260657	2.93051	0.0136323	lsupparietal	TGF-b1	12
OTC	-0.32074	-2.92892	0.0136402	lcuneus	OTCase	64
MYOM2	0.655085	2.92948	0.0136407	lhipp	MYOM2	64
MYL3	0.473713	2.92986	0.0136495	lpallid	Myosin light chain 1	52
HSPA5	1.02796	2.92997	0.01365	lthal	BiP	25
MYBPC1	2.02387	2.92873	0.0136586	rsupfront	MYPC1	66
TMEM59L	0.96755	2.92803	0.0136639	lcereb_cort	TM59L	17
ZW10	0.501262	2.92849	0.0136811	rentorhinal	ZW10	34
PARP16	-0.274056	-2.92674	0.013694	rprecuneus	PAR16	26
H2BC12	-1.08972	-2.92744	0.0136959	rpostcing	H2B1K	39
SHISAL2A	0.194576	2.92718	0.0136986	llatoccip	F159A	25
CCK	1.45308	2.92584	0.0137043	linftemp	CCKN	23
CTSV	-0.280848	-2.92797	0.0137079	rcereb_white	Cathepsin V	14
MB	1.69331	2.92612	0.0137154	rrostmiddfront	Myoglobin	31
VWC2	0.73288	2.92518	0.0137174	rcuneus	VWC2	26
TMOD4	0.301952	2.92647	0.0137222	lputamen	TMOD4	27
OTC	-0.445616	-2.92568	0.0137229	listhamuscing	OTCase	64
LYN	-0.898894	-2.92667	0.0137276	lpallid	LYNB	21
LPL	0.360417	2.92595	0.0137308	rsupparietal	LPL	27
JAML	0.19351	2.92633	0.0137347	lsupparietal	JAML1	6
MYOC	0.51644	2.92576	0.0137357	rsupparietal	MYOC	29
H2BC12	-1.03386	-2.92611	0.0137364	lcaudate	H2B1K	39
MOB4	0.399315	2.92579	0.0137365	rpostcing	MOBL3	54
LMO4	0.404814	2.92453	0.0137471	rcaudmiddfront	LMO4	61
H2BC12	-0.641288	-2.9253	0.0137494	lamyg	H2B1K	39
MYOM2	0.785483	2.92379	0.0137696	listhamuscing	MYOM2	64
SELENOF	0.575483	2.92407	0.0137697	lpericalc	selenoprotein15	23
CHGA	0.783802	2.9228	0.0137864	llingual	CgA	30
MYBPC1	2.11007	2.92285	0.0138112	lrostralantcing	MYPC1	66
PARP16	-0.288963	-2.92252	0.0138134	llatoccip	PAR16	26
OTC	-0.318385	-2.92252	0.0138222	lparttriang	OTCase	64
TNFRSF1B	0.341007	2.92244	0.0138315	linfparietal	TNF sR-II	11
MOB4	0.293611	2.92126	0.0138322	lprecuneus	MOBL3	54
ASB9	1.03657	2.92051	0.0138432	llingual	ASB9	34
FZD7	0.327393	2.92159	0.0138526	linfparietal	FZD7	1
CTSG	-0.152059	-2.92053	0.0138555	rpostcentral	Cathepsin G	37
BCDIN3D	1.18882	2.91967	0.0138571	rlingual	BN3D2	65
METTL2B	0.164721	2.92125	0.0138602	lsupparietal	MET2B	9
LPL	0.398292	2.91953	0.0138669	rinfparietal	LPL	27
SLMAP	0.565158	2.92118	0.0138695	rpallid	SLMAP	10
SIGLEC5	0.817082	2.91956	0.0138814	lpericalc	Siglec-5	21
PLCXD3	0.664893	2.92027	0.0138846	lsupparietal	PLCX3	24
H2BC12	-1.01252	-2.91966	0.0138867	lpostcing	H2B1K	39
CD2	-0.420803	-2.91886	0.0138917	lprecuneus	CD2	16
SERPINE2	0.555309	2.92	0.0138921	linfparietal	Protease nexin I	1
RUVBL1	-0.340313	-2.91816	0.0138944	linftemp	RUVB1	31
LMO4	0.359254	2.91861	0.0138981	lprecuneus	LMO4	61
MAP2K4	0.408075	2.91904	0.0139019	rsupparietal	MP2K4	12
OTC	-0.435707	-2.91837	0.0139202	rpostcing	OTCase	64
KCTD2	0.351642	2.91775	0.0139232	rparsorbitalis	KCTD2	38
NUP35	0.631714	2.91846	0.0139371	rpallid	NUP53	9
ARL2	0.735987	2.91797	0.0139372	lprecentral	ARL2	71
SNRPF	0.448091	2.91714	0.0139427	rcaudantcing	RUXF	56
KCTD2	0.294596	2.91718	0.0139429	lmiddtemp	KCTD2	38
COMTD1	0.188517	2.91677	0.013949	rpostcentral	CMTD1	57
BPNT2	0.767531	2.91643	0.0139562	rparsorbitalis	IMPA3	26
PLCXD3	0.801331	2.91678	0.0139584	rpericalc	PLCX3	24
PLOD2	-0.495211	-2.91609	0.0139601	rlatoccip	PLOD2	36
VCX	0.432411	2.91588	0.0139648	lcereb_cort	VCX1	19
PLOD2	-0.651107	-2.91494	0.0139855	rcaudmiddfront	PLOD2	36
LMO4	0.423384	2.91561	0.0139929	rhipp	LMO4	61
H2BC21	-0.836953	-2.91571	0.0139966	linsula	H2B2E	36
GZMK	-0.694078	-2.91508	0.0140082	lsupramarginal	Granzyme K	78
SLFNL1	0.321704	2.9144	0.0140182	rsupparietal	SLNL1	9
MATN4	1.1505	2.91511	0.0140183	lthal	MATN4	65
UNC5A	0.967936	2.91311	0.0140344	lcereb_cort	UNC5A	19
HMGB1	-0.27108	-2.91377	0.0140354	rpostcing	HMG-1	74
SURF1	0.331273	2.91235	0.0140466	rinfparietal	SURF1	30
PARP16	-0.272076	-2.91103	0.0140701	rcuneus	PAR16	26
BMP7	0.331277	2.91197	0.0140794	rsupparietal	BMP-7	15
NDRG3	0.714875	2.91108	0.0140839	rprecuneus	NDRG3	43
ARL2	0.717163	2.9118	0.014095	linsula	ARL2	71
SNRPF	0.240833	2.91063	0.0140971	rsupramarginal	RUXF	56
PZP	-0.986218	-2.91046	0.0141062	rparsorbitalis	Pregnancy zone protein	63
NBL1	1.16828	2.91028	0.01412	llatoccip	DAN	22
BPIFA2	0.184431	2.91074	0.0141237	lsupparietal	SPLC2	4
LBP	1.1701	2.91009	0.014141	linfparietal	LBP	22
COMTD1	0.158806	2.90942	0.014158	linfparietal	CMTD1	57
SCG5	1.24736	2.90764	0.0141595	rlingual	7B2	24
CDC34	0.19972	2.90899	0.014169	linfparietal	UB2R1	5
SCG5	0.571437	2.9075	0.0141695	rinfparietal	7B2	24
FCER2	1.22822	2.90742	0.014172	llingual	CD23	38
KDR	0.283804	2.90768	0.014188	rsupparietal	VEGF sR2	16
PCYT1A	0.33154	2.90773	0.0142001	lsupparietal	PCY1A	17
MGAT1	0.288848	2.90616	0.0142106	lcereb_cort	MGAT1	23
XXYLT1	0.974156	2.90591	0.0142168	lcereb_cort	XXLT1	15
TNFSF8	0.416142	2.90551	0.0142283	rcereb_cort	CD30 Ligand	29
CD7	0.26228	2.906	0.0142308	rpericalc	CD7	5
CALY	0.708892	2.90575	0.0142346	rmiddtemp	CALY	37
FCGR2A	-2.96267	-2.9054	0.0142349	rparsorbitalis	FCG2A	65
NDRG3	0.473225	2.90639	0.0142349	linfparietal	NDRG3	43
LILRA3	-0.933452	-2.90518	0.0142478	lentorhinal	LIRA3	18
KCTD2	0.390339	2.9045	0.0142529	lcereb_cort	KCTD2	38
NDRG3	0.581533	2.90466	0.014261	rsuptemporal	NDRG3	43
ARRDC5	-0.1842	-2.9034	0.014264	rcuneus	ARRD5	24
NECAB3	0.212721	2.90452	0.0142681	rlorbitofront	NECA3	27
GOLM2	0.59341	2.90354	0.0142774	lcereb_cort	CASC4	25
CTSG	-0.180238	-2.90372	0.0142813	lpericalc	Cathepsin G	37
PREP	1.34235	2.90334	0.0142826	lparahhipp	PPCE	33
ASB9	0.730869	2.90294	0.0143069	llatoccip	ASB9	34
JTB	0.359757	2.9017	0.0143177	rinfparietal	JTB	24
ATG4A	-0.503144	-2.90295	0.0143231	linfparietal	ATG4A	23
PLOD2	-0.681534	-2.90165	0.0143343	rfusiform	PLOD2	36
PFKFB1	-0.23851	-2.90074	0.0143494	lcereb_cort	F261	25
PLA2G2A	0.67412	2.90134	0.01435	rmedialorbiotofront	NPS-PLA2	4
TMED9	0.963091	2.90012	0.0143518	rlingual	TMED9	37
SIGLEC5	0.564198	2.90033	0.0143528	rinfparietal	Siglec-5	21
CHGA	0.364082	2.90012	0.0143652	rsupramarginal	CgA	30
TXNDC12	0.30939	2.90121	0.0143677	linfparietal	TXD12	1
CCL18	0.659081	2.90005	0.0143834	rpericalc	PARC	20
MERTK	0.372699	2.90001	0.0143866	rinftemp	MER	18
FZD2	0.336722	2.90028	0.0143917	linfparietal	FZD2	1
CCK	1.49698	2.89857	0.0144036	rprecuneus	CCKN	23
CRELD1	0.467831	2.89806	0.0144113	rinfparietal	CREL1	27
CST4	0.304115	2.89823	0.0144282	llatoccip	Cystatin-S	19
PCDHGA10	0.588948	2.89641	0.014444	rcuneus	PCDGA	18
MATN4	1.16084	2.8977	0.0144445	rparahhipp	MATN4	65
BCDIN3D	0.652541	2.89669	0.0144605	rpostcentral	BN3D2	65
CCK	1.51367	2.89608	0.014471	lprecuneus	CCKN	23
MYOM2	0.42156	2.89672	0.0144718	rinftemp	MYOM2	64
DCUN1D5	0.397028	2.89603	0.0144794	rfusiform	DCNL5	59
EPHA2	0.312553	2.89677	0.0144824	linfparietal	Epithelial cell kinase	2
LMO4	0.252381	2.89593	0.0144928	llorbitofront	LMO4	61
TFPI	0.349621	2.896	0.0145025	linfparietal	TFPI	17
CSMD1	0.195012	2.89499	0.0145065	lpericalc	CSMD1	38
PLOD2	-0.604394	-2.89515	0.0145081	llatoccip	PLOD2	36
TAC1	0.566631	2.89501	0.0145114	rmiddtemp	TKN1	41
HS3ST5	0.29029	2.89484	0.0145278	lparacentral	HS3S5	30
JAML	0.322062	2.89536	0.014532	rcereb_white	JAML1	6
EPS8L1	0.370985	2.89453	0.0145339	ltransversetemp	ES8L1	14
ZW10	0.299689	2.89409	0.0145447	lpostcentral	ZW10	34
TFPI	0.52647	2.89226	0.014552	rcuneus	TFPI	17
ITGB2	0.292134	2.89186	0.0145625	rcuneus	LFA-1 beta-2	21
CD163	0.403613	2.89236	0.0145671	rlatoccip	sCD163	26
HMGB1	-0.147789	-2.89304	0.0145674	rinftemp	HMG-1	74
MB	1.41242	2.8922	0.0145711	rlatoccip	Myoglobin	31
GZMK	-0.714898	-2.8912	0.0145797	rcuneus	Granzyme K	78
PET117	0.438774	2.89246	0.0145803	rpericalc	PT117	39
DEFB1	1.02837	2.89207	0.0145883	llatoccip	HBD-1	7
MOB4	0.406903	2.89049	0.0146017	rlingual	MOBL3	54
OTC	-0.47257	-2.89073	0.0146026	llingual	OTCase	64
EMC4	0.548539	2.8907	0.0146028	rinfparietal	TMM85	35
PARP16	-0.29926	-2.89085	0.014606	lcereb_cort	PAR16	26
CHID1	-0.244662	-2.89039	0.0146182	lcereb_cort	CHID1	18
HMGB1	-0.200322	-2.89059	0.014629	rlorbitofront	HMG-1	74
PCSK1N	0.370568	2.89112	0.0146298	linfparietal	PCSK1	33
SLC9A3R1	-0.41714	-2.89069	0.0146309	lputamen	NHERF	52
MOB4	0.279254	2.89054	0.0146394	lprecentral	MOBL3	54
CDH8	0.6633	2.89088	0.0146401	lthal	Cadherin-8	7
MYBPC1	1.80852	2.88976	0.0146468	rtransversetemp	MYPC1	66
H2AC11	-0.89126	-2.89005	0.014651	ltransversetemp	Histone H2A type 1	28
DCUN1D5	0.23194	2.88896	0.0146558	rsupramarginal	DCNL5	59
PTPN6	-0.241209	-2.88934	0.01466	llatoccip	PTP-1C	26
HLA-G	0.587949	2.88929	0.0146612	llatoccip	HLA-G	23
ARL4D	0.399806	2.88752	0.0146762	rcuneus	ARL4D	24
NDRG3	0.733169	2.88817	0.0146812	rrostmiddfront	NDRG3	43
PAM	0.674937	2.88862	0.0146955	linfparietal	AMD	17
OTC	-0.376615	-2.88768	0.0146979	rfusiform	OTCase	64
OLFML3	0.417728	2.88736	0.0147073	rparttriang	OLFL3	42
SURF1	0.330771	2.88708	0.0147191	rmiddtemp	SURF1	30
MATN4	0.772463	2.88675	0.0147266	lentorhinal	MATN4	65
C1QC	0.147676	2.8867	0.0147315	rsupparietal	C1QC	6
TNFSF8	0.254427	2.88554	0.0147386	rinfparietal	CD30 Ligand	29
PCDHGA12	0.638625	2.88573	0.0147407	lcereb_cort	PCDGC	20
TMED9	0.497114	2.88628	0.0147428	rpericalc	TMED9	37
LYG2	-0.450232	-2.88531	0.0147605	lpericalc	LYG2	40
SIGLEC14	0.306548	2.88548	0.014764	rsupparietal	SIG14	44
PZP	-1.28694	-2.88584	0.0147644	lcaudate	Pregnancy zone protein	63
MYL3	0.5373	2.88549	0.014772	rthal	Myosin light chain 1	52
MYL4	0.464711	2.88496	0.0147755	llatoccip	MYL4	9
NDRG3	0.918998	2.88472	0.0147799	rsupfront	NDRG3	43
CD8A	0.436039	2.88513	0.0147877	linfparietal	CD8A	6
DCUN1D5	0.335489	2.88395	0.0147891	lprecuneus	DCNL5	59
THAP11	0.773432	2.88382	0.0147993	lcereb_white	THA11	14
HTRA2	0.787068	2.88348	0.0148004	lcereb_cort	HTRA2	16
MAP1LC3B	0.397487	2.88399	0.0148178	linfparietal	MLP3B	4
ABO	-3.57048	-2.88243	0.0148265	rprecuneus	BGAT	47
ACTN2	3.82607	2.88274	0.0148382	rpostcing	ACTN2	68
RPS10	0.429823	2.88297	0.0148434	rentorhinal	RS10	16
CDH8	0.440112	2.88353	0.0148517	ramyg	Cadherin-8	7
PCDHGA12	0.57579	2.88047	0.0148631	rcuneus	PCDGC	20
CUTA	0.548944	2.88213	0.0148674	linfparietal	CUTA	45
USP46	0.533563	2.87968	0.0148877	rlingual	UBP46	28
MOB4	0.425327	2.88071	0.0148911	rparahhipp	MOBL3	54
ZW10	0.389936	2.88054	0.0149041	lprecentral	ZW10	34
DCUN1D5	0.213756	2.87868	0.0149212	rinfparietal	DCNL5	59
MYOM2	0.322947	2.87919	0.014931	rmedialorbiotofront	MYOM2	64
GALNT4	0.373252	2.8792	0.014931	rpericalc	GALT4	16
ELMO2	-0.240493	-2.87938	0.0149329	lparttriang	ELMO2	41
LMO4	0.353225	2.87905	0.0149419	lparttriang	LMO4	61
CALY	1.41751	2.87801	0.014942	risthamuscing	CALY	37
TIMD4	-0.719543	-2.87863	0.0149504	lputamen	TIM-4	35
GFRA2	1.122	2.87752	0.0149593	lcereb_cort	GFRa-2	16
CYBC1	0.86388	2.8775	0.0149613	rcereb_cort	CQ062	42
GAL3ST2	0.821094	2.87772	0.0149667	lhipp	G3ST2	42
NBL1	1.09167	2.87625	0.0149762	rcuneus	DAN	22
NOG	0.439715	2.87789	0.0149807	linfparietal	Noggin	12
TMOD4	0.346723	2.87753	0.0149848	rcaudate	TMOD4	27
METTL2B	0.196846	2.87641	0.0150058	rpericalc	MET2B	9
VNN2	-1.12471	-2.87634	0.0150108	llorbitofront	VNN2	19
SNRPF	0.339166	2.87575	0.0150121	rparsorbitalis	RUXF	56
MOB4	0.374803	2.87527	0.0150156	risthamuscing	MOBL3	54
IGSF8	0.692699	2.87543	0.0150207	rparsorbitalis	IGSF8	32
CSMD2	0.398522	2.87588	0.0150349	linfparietal	CSMD2	17
TXNDC11	1.29286	2.87525	0.0150453	rthal	TXD11:N-term	16
HLA-G	0.551699	2.87363	0.0150468	rcuneus	HLA-G	23
HMGB1	-0.256718	-2.87497	0.0150538	rcaudate	HMG-1	74
PZP	-0.768219	-2.87391	0.0150634	rpostcentral	Pregnancy zone protein	63
WFIKKN2	0.384334	2.87396	0.0150719	rsupparietal	WFKN2	19
H2AC11	-0.658406	-2.87389	0.0150819	lsuptemporal	Histone H2A type 1	28
PCDHA7	0.515135	2.87301	0.015095	rmiddtemp	PCDA7	20
SURF1	0.355722	2.87168	0.0151171	rsupramarginal	SURF1	30
H2BU1	-0.712272	-2.87237	0.0151231	lsuptemporal	H2B3B	26
JTB	0.515732	2.87137	0.0151341	lpericalc	JTB	24
MOB4	0.373661	2.87137	0.015135	rcaudantcing	MOBL3	54
MGAT1	0.275321	2.87142	0.0151385	llatoccip	MGAT1	23
PZP	-0.6379	-2.8706	0.015139	rinfparietal	Pregnancy zone protein	63
BGLAP	0.504324	2.87139	0.0151394	llatoccip	Osteocalcin	17
CXCL8	0.461923	2.87074	0.0151423	lcereb_cort	IL-8	19
FOXO1	0.399182	2.8704	0.0151531	lprecuneus	FOXO1A	45
BCDIN3D	0.832767	2.86956	0.0151568	rcuneus	BN3D2	65
F7	1.57297	2.87017	0.015158	lparahhipp	Coagulation Factor VII	21
FCER2	0.970954	2.87046	0.0151587	rfusiform	CD23	38
INHBB	0.512539	2.87112	0.0151635	linfparietal	Inhibin bB chain	7
SNRPF	0.265716	2.87008	0.0151671	rpostcentral	RUXF	56
EMC4	0.838006	2.86993	0.0151695	rparsorbitalis	TMM85	35
NBL1	1.0188	2.86974	0.0151784	lpericalc	DAN	22
NSUN6	0.770067	2.87123	0.0151826	ramyg	NSUN6	66
DCUN1D1	1.41695	2.8687	0.0151878	lfusiform	DCNL1	29
FCER2	0.821541	2.86892	0.0151899	lcuneus	CD23	38
BGLAP	0.347099	2.86958	0.0151907	rpericalc	Osteocalcin	17
NPY	0.738446	2.86831	0.0152042	risthamuscing	NPY	20
CUTA	0.535369	2.86889	0.015207	rmiddtemp	CUTA	45
EVI2A	1.3525	2.86846	0.015224	rinsula	EVI2A	43
PKM	-0.609187	-2.86803	0.0152419	lprecentral	M2-PK	18
HMGB1	-0.228527	-2.86704	0.0152562	lhipp	HMG-1	74
OTC	-0.366291	-2.86678	0.0152628	rtransversetemp	OTCase	64
SIGLEC14	0.67632	2.86665	0.0152664	rsupfront	SIG14	44
OAF	0.533961	2.86557	0.0152763	rinfparietal	OAF	16
GIP	0.507979	2.86607	0.0152865	rpericalc	GIP	4
CCDC134	0.406533	2.86644	0.0152912	linfparietal	CC134	2
ELMO2	-0.207408	-2.86595	0.0152976	lparsorbitalis	ELMO2	41
LIMK1	0.285996	2.86536	0.015298	lpericalc	LIMK1	16
HLA-G	0.322334	2.86556	0.0153006	rsupparietal	HLA-G	23
EMC4	1.10094	2.86464	0.0153047	risthamuscing	TMM85	35
BCDIN3D	0.819962	2.86508	0.0153098	lentorhinal	BN3D2	65
SIRPA	-2.76628	-2.86483	0.0153166	lentorhinal	SHPS1	36
TNFSF8	0.391251	2.86349	0.015323	rcuneus	CD30 Ligand	29
ARL2	1.08523	2.86362	0.015337	lparahhipp	ARL2	71
CCN4	0.877586	2.86308	0.0153379	rlingual	WISP-1	33
CTSG	-0.211913	-2.86334	0.0153446	lcereb_cort	Cathepsin G	37
FBLN7	0.370519	2.86444	0.0153461	linfparietal	FBLN7	20
H2BC21	-0.627024	-2.86381	0.0153517	llorbitofront	H2B2E	36
FOXO1	0.318309	2.86374	0.015353	lamyg	FOXO1A	45
TLNRD1	0.661196	2.86308	0.015357	rparsorbitalis	MESD1	15
CCK	1.03927	2.86282	0.015359	rsupramarginal	CCKN	23
LBP	1.05838	2.8637	0.0153656	lsupparietal	LBP	22
CCK	1.93706	2.86238	0.0153668	risthamuscing	CCKN	23
ZW10	0.513477	2.86307	0.015369	lpostcing	ZW10	34
WFIKKN2	0.655046	2.86154	0.0153767	rcuneus	WFKN2	19
CALY	1.08419	2.86205	0.0153785	rprecuneus	CALY	37
MOB4	0.30961	2.86254	0.0153912	ltransversetemp	MOBL3	54
LYVE1	0.680849	2.86136	0.0154081	lpericalc	LYVE1	26
PZP	-0.689023	-2.86103	0.0154085	rsupramarginal	Pregnancy zone protein	63
FCGR2A	-3.86207	-2.86084	0.0154093	risthamuscing	FCG2A	65
FAM241B	0.342153	2.86187	0.0154171	linfparietal	CJ035	8
CHL1	0.415925	2.86071	0.0154185	lprecuneus	CHL1	17
CCN4	0.687452	2.8601	0.0154341	lcereb_cort	WISP-1	33
RNASE4	0.300665	2.86116	0.0154367	linfparietal	RNAS4	16
PCSK1N	0.51817	2.8603	0.0154373	lpericalc	PCSK1	33
RAB38	0.239502	2.86105	0.0154387	lsupparietal	RAB38	10
H2BU1	-0.958783	-2.86031	0.0154531	ltransversetemp	H2B3B	26
PTGES3	0.209402	2.8605	0.0154548	linfparietal	TEBP	28
OLFML3	0.661595	2.8585	0.0154644	rlingual	OLFL3	42
TIMM13	0.316647	2.85879	0.0154793	lpericalc	TIM13	19
SLC9A3R1	-0.375004	-2.85877	0.0154875	rlorbitofront	NHERF	52
HMGB1	-0.243102	-2.85908	0.0154878	rputamen	HMG-1	74
TIMM13	0.43145	2.85774	0.0154894	lfusiform	TIM13	19
CRYZL1	0.367145	2.85802	0.0154919	lcereb_cort	QORL1	8
LMO4	0.474284	2.85841	0.0155018	lrostralantcing	LMO4	61
PLOD2	-0.848027	-2.85669	0.0155219	llingual	PLOD2	36
TIMD4	-0.681802	-2.85766	0.0155266	ltransversetemp	TIM-4	35
STK3	0.273777	2.85766	0.0155338	linfparietal	STK3	5
MAST4	0.280894	2.85813	0.015534	rcereb_white	MAST4	6
VWC2	0.768398	2.85648	0.0155494	llatoccip	VWC2	26
PCDHGA10	0.647278	2.85556	0.0155603	lcereb_cort	PCDGA	18
NMB	0.405147	2.85612	0.0155615	rsupparietal	NMB	22
NMB	0.700601	2.85508	0.0155717	lcuneus	NMB	22
NDRG3	0.84352	2.85494	0.0155865	rfusiform	NDRG3	43
HMGB1	-0.192059	-2.85468	0.01559	rparsorbitalis	HMG-1	74
BPNT2	0.811063	2.85396	0.0156199	llatoccip	IMPA3	26
REG4	0.525167	2.85348	0.0156354	rsupparietal	REG4	19
LGMN	-0.363723	-2.85304	0.0156475	rlorbitofront	LGMN	51
SLC9A3R1	-0.456607	-2.85282	0.0156624	rputamen	NHERF	52
C3	0.198734	2.85124	0.0156668	linftemp	iC3b	19
SLIT3	0.321513	2.85085	0.0156902	lcuneus	SLIT3	27
CSMD1	0.220056	2.85131	0.0156943	llatoccip	CSMD1	38
MYBPC1	1.91477	2.85138	0.0156952	lcaudmiddfront	MYPC1	66
ACTN2	2.8417	2.85096	0.015706	rlorbitofront	ACTN2	68
SIGLEC9	2.86258	2.85172	0.0157133	rcereb_white	Siglec-9	23
LILRA6	0.372187	2.85108	0.0157171	lsupparietal	LIRA6	2
TGFB1	0.247594	2.85032	0.0157244	rsupparietal	TGF-b1	12
C1QC	0.182941	2.8503	0.015725	rpericalc	C1QC	6
MYL3	0.231743	2.84942	0.0157252	rinfparietal	Myosin light chain 1	52
BCDIN3D	0.970292	2.84994	0.0157311	lhipp	BN3D2	65
XCL1	0.521493	2.84868	0.0157392	linftemp	Lymphotactin	36
CYBC1	0.529176	2.84934	0.0157492	rmiddtemp	CQ062	42
TMED9	0.669934	2.84888	0.0157531	rparsorbitalis	TMED9	37
FOXO1	0.447503	2.84864	0.0157629	lcereb_white	FOXO1A	45
PKN1	0.155509	2.84944	0.0157641	linfparietal	PKN1	3
FZD1	0.293176	2.84879	0.0157826	linfparietal	FZD1	2
CHRD	0.693247	2.84762	0.0157835	lcereb_cort	CHRD	10
MOB4	0.248223	2.848	0.0157976	lparsorbitalis	MOBL3	54
NMB	0.447401	2.84675	0.0158007	rinfparietal	NMB	22
NDRG3	1.05741	2.84666	0.0158038	llingual	NDRG3	43
NPDC1	0.615055	2.84685	0.0158052	lcereb_cort	NPDC1	19
OLFML3	0.455882	2.84701	0.0158082	rprecentral	OLFL3	42
BCDIN3D	0.809113	2.84693	0.0158107	rprecentral	BN3D2	65
MOB4	0.352445	2.8477	0.0158119	rentorhinal	MOBL3	54
THBS3	0.382893	2.84747	0.0158198	linfparietal	TSP3	5
LGMN	-0.314251	-2.84589	0.0158426	rparttriang	LGMN	51
PTPN6	-0.225905	-2.84469	0.0158488	rcuneus	PTP-1C	26
PFKFB1	-0.303473	-2.84476	0.0158503	rlingual	F261	25
HPD	0.218049	2.8461	0.0158586	linfparietal	HPPD	3
N4BP2L2	0.559892	2.84492	0.01586	lcereb_cort	N42L2	21
MYOM2	0.584733	2.8453	0.0158641	llatoccip	MYOM2	64
TCF12	0.798548	2.84578	0.0158719	lthal	HTF4	14
C1QL3	0.88518	2.84442	0.0158743	lcereb_cort	C1QL3	16
EVI2A	1.34866	2.84574	0.0158761	rpallid	EVI2A	43
MRPL1	-0.135501	-2.84546	0.0158769	linfparietal	RM01	5
EPS8L1	0.329536	2.84489	0.0158871	lprecentral	ES8L1	14
COMTD1	0.308297	2.84405	0.0158996	rrostralantcing	CMTD1	57
CYBC1	1.22171	2.84325	0.0159009	llingual	CQ062	42
CNPY3	1.24355	2.84278	0.0159067	rlingual	CNPY3	25
TAC1	1.10982	2.84378	0.0159074	rrostralantcing	TKN1	41
HMGB1	-0.253205	-2.84401	0.0159134	lcaudate	HMG-1	74
SIRPA	-3.19567	-2.84301	0.0159227	lcereb_white	SHPS1	36
N4BP2L2	0.505148	2.84187	0.0159291	rcuneus	N42L2	21
MMP8	0.385813	2.84238	0.0159325	lcereb_cort	MMP-8	9
JAML	0.229478	2.84248	0.0159467	rpericalc	JAML1	6
NECAB3	0.154971	2.84243	0.0159506	rinftemp	NECA3	27
MYOC	0.839772	2.84115	0.015953	linftemp	MYOC	29
OLFML3	0.353561	2.84202	0.0159624	rinftemp	OLFL3	42
MYL3	0.522593	2.84239	0.0159686	lthal	Myosin light chain 1	52
PET117	0.394227	2.84214	0.0159716	linfparietal	PT117	39
ARL2	0.731665	2.84118	0.0159745	rprecentral	ARL2	71
TDGF1	0.586185	2.84173	0.0159826	lsupparietal	Cripto	3
MOB4	0.276052	2.84148	0.0159832	lsupramarginal	MOBL3	54
PLOD2	-0.564199	-2.84038	0.015988	rprecuneus	PLOD2	36
PFKFB1	-0.226293	-2.84088	0.0159904	llatoccip	F261	25
SLC9A3R1	-0.453986	-2.84082	0.015995	lcaudmiddfront	NHERF	52
DLK2	0.639586	2.84032	0.0159968	rparsorbitalis	EGFL9	20
CANT1	0.267603	2.84055	0.0159994	rmiddtemp	CANT1	15
MYOM2	0.551277	2.83987	0.0160026	rprecuneus	MYOM2	64
GOLM2	0.370673	2.83951	0.0160149	rsupramarginal	CASC4	25
EPS8L1	0.302564	2.83968	0.0160359	rparacentral	ES8L1	14
HS3ST5	0.376541	2.83896	0.0160439	lentorhinal	HS3S5	30
OTC	-0.276701	-2.83882	0.0160447	rparttriang	OTCase	64
OTC	-0.321997	-2.83818	0.0160577	rrostmiddfront	OTCase	64
CCN4	0.890337	2.83792	0.0160606	lparahhipp	WISP-1	33
CCK	1.49344	2.83737	0.0160741	lcuneus	CCKN	23
CNPY3	0.568987	2.83653	0.0160931	rinfparietal	CNPY3	25
SURF1	0.436863	2.83598	0.016117	rlatoccip	SURF1	30
VSIG4	0.385175	2.83633	0.0161236	rsupparietal	VSIG4	21
MYBPC1	1.97192	2.83618	0.0161256	rrostralantcing	MYPC1	66
PCDHA7	0.735165	2.83584	0.0161296	lpericalc	PCDA7	20
MERTK	0.482174	2.83561	0.0161324	rparsorbitalis	MER	18
MYOM2	0.622534	2.83617	0.0161327	lputamen	MYOM2	64
RDH16	0.278515	2.83583	0.0161339	lhipp	RDH16	23
PZP	-0.847978	-2.83574	0.0161487	lparsorbitalis	Pregnancy zone protein	63
ASB9	0.715611	2.83485	0.0161503	rcereb_cort	ASB9	34
PFKFB1	-0.321462	-2.83431	0.0161577	llingual	F261	25
TLR5	0.758752	2.83414	0.0161787	lpericalc	TLR5	19
HMGB1	-0.248383	-2.83437	0.0161804	lpostcing	HMG-1	74
PET117	0.588913	2.83381	0.0161847	rparsorbitalis	PT117	39
SCG5	0.917055	2.83333	0.0161945	rcereb_cort	7B2	24
GAL3ST2	0.857096	2.83426	0.0161972	rentorhinal	G3ST2	42
ELMO2	-0.326507	-2.83325	0.0162146	rpostcing	ELMO2	41
MATN4	0.752431	2.83412	0.0162256	ramyg	MATN4	65
DCUN1D5	0.328277	2.83212	0.0162267	rprecuneus	DCNL5	59
ARL2	1.02738	2.83276	0.0162287	rpostcing	ARL2	71
LILRB5	0.947084	2.83243	0.0162343	llatoccip	LIRB5	12
MATN4	0.770031	2.83179	0.0162433	rparsorbitalis	MATN4	65
MYOM2	0.427809	2.83171	0.0162472	rpostcentral	MYOM2	64
PLCXD3	1.1443	2.83189	0.01625	llatoccip	PLCX3	24
TMOD4	0.211733	2.83205	0.0162505	lamyg	TMOD4	27
TMOD4	0.246996	2.83231	0.0162524	linsula	TMOD4	27
OTC	-0.406141	-2.83186	0.0162638	lcaudate	OTCase	64
CHID1	-0.310861	-2.83037	0.0162649	rlingual	CHID1	18
IL20RB	0.135602	2.83197	0.0162653	linfparietal	IL-20 Rb	6
CXCL6	0.478821	2.83074	0.0162663	lcuneus	GCP-2	18
EVI2A	1.56165	2.83124	0.0162718	rparahhipp	EVI2A	43
TMEM38B	0.2757	2.83112	0.0162722	rmiddtemp	TM38B	17
CYBC1	1.05993	2.83046	0.0162723	risthamuscing	CQ062	42
PZP	-1.26826	-2.83076	0.0162779	rcaudantcing	Pregnancy zone protein	63
OTC	-0.404904	-2.8315	0.0162796	lpallid	OTCase	64
PCYT1A	0.393698	2.83057	0.016291	rpericalc	PCY1A	17
NDRG4	0.47954	2.83063	0.0162915	rinftemp	NDRG4	36
BCDIN3D	1.07252	2.83023	0.0162934	rcaudantcing	BN3D2	65
GZMK	-0.411325	-2.83044	0.0162945	rmedialorbiotofront	Granzyme K	78
TAC1	0.980607	2.82935	0.0163059	rcaudmiddfront	TKN1	41
ARRDC5	-0.191591	-2.82992	0.0163077	llatoccip	ARRD5	24
CHGA	0.512061	2.82862	0.0163122	rcuneus	CgA	30
NSUN6	1.14906	2.83008	0.0163246	lthal	NSUN6	66
CUTA	1.03735	2.82841	0.0163263	lfusiform	CUTA	45
FOXO1	0.324742	2.82914	0.0163267	lmiddtemp	FOXO1A	45
SVIP	0.493592	2.82776	0.0163374	rcuneus	SVIP	13
TNFSF8	0.429932	2.82817	0.0163438	lcereb_cort	CD30 Ligand	29
TPPP2	0.51058	2.8287	0.0163455	rpericalc	TPPP2	11
NDRG4	0.617283	2.82836	0.0163459	rprecentral	NDRG4	36
C1QTNF1	0.399286	2.82853	0.0163505	rpericalc	C1QT1	11
CCL5	-0.268144	-2.82765	0.0163603	rcereb_cort	RANTES	35
RUVBL1	-0.488007	-2.82681	0.0163691	rlingual	RUVB1	31
LGMN	-0.371576	-2.82705	0.0163779	rcereb_cort	LGMN	51
TMED9	0.581988	2.82687	0.0163823	rlatoccip	TMED9	37
PARP16	-0.173145	-2.8264	0.0163881	rinfparietal	PAR16	26
MOB4	0.388571	2.82698	0.0164008	lcaudantcing	MOBL3	54
POMK	0.431222	2.82658	0.0164056	llatoccip	SG196	37
SLC26A11	0.121792	2.82673	0.0164177	lsupparietal	S2611	4
SIRT5	-0.466959	-2.82639	0.0164361	rpallid	SIRT5	32
HMGB1	-0.219389	-2.82536	0.016448	lputamen	HMG-1	74
PCDHA7	0.897145	2.82471	0.0164536	lcereb_white	PCDA7	20
MAPK6	0.549648	2.82444	0.0164618	lcereb_white	MK06	18
MAN1C1	0.716449	2.82433	0.0164657	lpericalc	MA1C1	15
COMTD1	0.23238	2.82391	0.0164769	rprecentral	CMTD1	57
NPY	0.791721	2.82309	0.0164786	rlingual	NPY	20
BCDIN3D	0.578203	2.82345	0.0164826	rsupramarginal	BN3D2	65
DCT	0.219907	2.82443	0.0164866	linfparietal	L-dopachrome tautomerase	2
SETMAR	-0.999475	-2.82426	0.016492	lpallid	SETMR	7
ROBO1	0.413704	2.82421	0.0164931	linfparietal	ROBO1	11
SLC9A3R1	-0.47199	-2.82343	0.0164934	rcaudantcing	NHERF	52
PZP	-0.810707	-2.82338	0.0164961	lmiddtemp	Pregnancy zone protein	63
CYBC1	1.14491	2.82241	0.0164988	rlingual	CQ062	42
CTSG	-0.191077	-2.82178	0.0165139	rcuneus	Cathepsin G	37
VWC2	0.670774	2.82244	0.0165216	lpericalc	VWC2	26
TFPI	0.336075	2.82154	0.0165316	rinfparietal	TFPI	17
KDR	0.528019	2.82176	0.0165326	lcereb_cort	VEGF sR2	16
GOLM2	0.492076	2.82198	0.0165352	lpericalc	CASC4	25
CCL5	-0.289954	-2.82182	0.0165391	lcereb_white	RANTES	35
HMGB1	-0.16788	-2.82231	0.0165418	lparsorbitalis	HMG-1	74
SLIT3	0.315559	2.82057	0.0165497	rcuneus	SLIT3	27
SNRPF	0.218429	2.82041	0.0165652	rinfparietal	RUXF	56
CDH8	0.582817	2.82148	0.0165744	lpallid	Cadherin-8	7
CCN4	0.635667	2.82029	0.0165814	rrostmiddfront	WISP-1	33
WFIKKN2	0.563108	2.82007	0.0165834	rlatoccip	WFKN2	19
FCGR2A	-3.8042	-2.82038	0.0165837	rcaudantcing	FCG2A	65
ABO	-3.56666	-2.81984	0.0165911	lprecuneus	BGAT	47
MATN4	0.924068	2.82053	0.0165923	rhipp	MATN4	65
ACTN2	2.67162	2.82101	0.016611	ramyg	ACTN2	68
ITGB2	0.186332	2.81882	0.0166125	rinfparietal	LFA-1 beta-2	21
LMO4	0.375163	2.81979	0.0166166	ltransversetemp	LMO4	61
CUTA	0.825623	2.81865	0.0166229	lcuneus	CUTA	45
CALY	1.08717	2.81877	0.0166231	lprecuneus	CALY	37
MATN4	1.11389	2.81777	0.0166516	lparahhipp	MATN4	65
TYRP1	-0.315697	-2.81741	0.0166545	rinfparietal	gp75	4
TMED9	0.469578	2.81735	0.0166641	rsupramarginal	TMED9	37
CHID1	-0.32909	-2.81683	0.0166725	llingual	CHID1	18
SLC9A3R1	-0.364051	-2.81787	0.0166733	lparttriang	NHERF	52
CCL22	0.44775	2.81799	0.0166778	linfparietal	MDC	5
COMTD1	0.322394	2.81745	0.0166828	lrostralantcing	CMTD1	57
FSTL5	0.517264	2.8165	0.0166948	rparsorbitalis	FSTL5	16
ABO	-4.55239	-2.8165	0.0167024	rsupfront	BGAT	47
MATN4	1.00525	2.81674	0.0167159	lpallid	MATN4	65
LGMN	-0.359922	-2.81653	0.016716	lrostmiddfront	LGMN	51
HMGB1	-0.157252	-2.81601	0.0167174	rsuptemporal	HMG-1	74
GIP	0.402187	2.81571	0.0167307	rsupparietal	GIP	4
EPHB1	0.363793	2.81613	0.0167334	linfparietal	EPHB1	17
NSUN6	0.980873	2.81589	0.0167338	rputamen	NSUN6	66
PLOD2	-0.496739	-2.81533	0.0167347	rparttriang	PLOD2	36
ELMO2	-0.22902	-2.81503	0.0167604	lprecentral	ELMO2	41
HS3ST5	0.337796	2.81485	0.0167655	rparacentral	HS3S5	30
CHGA	0.493667	2.81406	0.0167881	lsupramarginal	CgA	30
CTSG	-0.12338	-2.81288	0.0167906	rinfparietal	Cathepsin G	37
MYBPC1	1.57654	2.81323	0.0167925	rrostmiddfront	MYPC1	66
MYOM2	0.681128	2.81352	0.0167971	lcaudmiddfront	MYOM2	64
POLR2C	-0.587505	-2.81184	0.0168145	linftemp	RPB3	23
MYL3	0.207794	2.81284	0.016817	rsupparietal	Myosin light chain 1	52
TIMM13	0.384244	2.81219	0.0168271	lcereb_white	TIM13	19
SNRPF	0.384785	2.81214	0.0168288	lcereb_white	RUXF	56
NSUN6	0.786106	2.81175	0.0168304	rprecuneus	NSUN6	66
CD27	0.350804	2.81259	0.0168398	linfparietal	CD27	3
VCX	0.437159	2.81176	0.0168403	lcereb_white	VCX1	19
BAGE3	0.370348	2.81252	0.0168421	linfparietal	BAGE3	2
LGMN	-0.446864	-2.81199	0.0168454	rinsula	LGMN	51
UNC5A	0.855323	2.81045	0.016853	rcuneus	UNC5A	19
POMK	0.524892	2.81146	0.0168541	rsupfront	SG196	37
FCGR2A	-2.88258	-2.81139	0.0168566	lentorhinal	FCG2A	65
AGRP	0.81049	2.81015	0.0168618	rcuneus	ART	15
HMGB1	-0.193682	-2.81158	0.016862	lparttriang	HMG-1	74
ARL2	0.951822	2.81132	0.0168626	lpostcing	ARL2	71
MATN4	0.950962	2.81178	0.0168628	rentorhinal	MATN4	65
CA3	4.25171	2.81067	0.0168731	lcereb_white	Carbonic anhydrase III	9
CD7	0.233133	2.81136	0.0168772	linfparietal	CD7	5
CXCL6	0.439679	2.81033	0.0168843	lpericalc	GCP-2	18
FOXO1	0.505675	2.80988	0.0168987	rcaudantcing	FOXO1A	45
TLNRD1	0.729545	2.8094	0.0169032	lcereb_cort	MESD1	15
ARL4D	0.367203	2.80948	0.01691	lpericalc	ARL4D	24
MAD2L2	0.214259	2.80998	0.0169113	lsupramarginal	MD2L2	6
SNRPF	0.329059	2.80914	0.0169188	rprecentral	RUXF	56
H2BC12	-0.672224	-2.80923	0.0169343	lparsorbitalis	H2B1K	39
PARP16	-0.248197	-2.80865	0.0169353	lpericalc	PAR16	26
MAN1C1	0.84715	2.80793	0.0169479	lcereb_cort	MA1C1	15
SVEP1	0.277821	2.80836	0.0169525	rsupparietal	SVEP1:Sushi 15-18	25
ACTN2	2.75292	2.8076	0.0169561	rprecuneus	ACTN2	68
CYBC1	0.817332	2.80713	0.0169698	lcuneus	CQ062	42
NDRG3	0.511012	2.80758	0.0169761	rpericalc	NDRG3	43
OLFML3	0.378289	2.80724	0.0169822	rsuptemporal	OLFL3	42
PREP	1.04403	2.80688	0.0169882	lcereb_white	PPCE	33
CTSG	-0.201227	-2.80709	0.0169889	llatoccip	Cathepsin G	37
H2BC21	-0.983048	-2.80714	0.0169942	lputamen	H2B2E	36
SH2B3	0.318452	2.80631	0.0170063	lpericalc	SH2B3	15
BCDIN3D	0.873825	2.8065	0.0170069	llatoccip	BN3D2	65
GPD1L	0.244165	2.80653	0.0170159	lsupramarginal	GPD1L	6
LPL	0.638831	2.80596	0.0170233	llatoccip	LPL	27
LMO4	0.506097	2.80663	0.017025	lthal	LMO4	61
MRC1	0.597825	2.80566	0.0170261	lpericalc	Macrophage mannose receptor	31
TAC1	0.910332	2.80571	0.017031	llatoccip	TKN1	41
LIMK1	0.183562	2.80567	0.0170491	lsupparietal	LIMK1	16
MDP1	0.424561	2.80566	0.0170505	linfparietal	MGDP1	8
CD300A	0.491291	2.80389	0.0170524	rcuneus	CM35H	18
HMGB1	-0.269922	-2.80419	0.0170633	listhamuscing	HMG-1	74
ENG	0.208179	2.80519	0.0170647	linfparietal	Endoglin	8
NOG	0.722765	2.80394	0.0170695	lcereb_cort	Noggin	12
SNRPF	0.402891	2.80413	0.0170729	rfusiform	RUXF	56
BCDIN3D	0.7946	2.80464	0.0170753	lprecentral	BN3D2	65
XCL2	0.759082	2.80377	0.0170839	lpericalc	lymphotactin beta	14
SLC9A3R1	-0.45937	-2.80354	0.0171027	rinsula	NHERF	52
DCUN1D5	0.371512	2.8026	0.0171072	rcaudmiddfront	DCNL5	59
FCER2	0.914895	2.80255	0.0171205	lcereb_white	CD23	38
MATN4	0.668147	2.80279	0.0171308	lparsorbitalis	MATN4	65
BCDIN3D	1.07302	2.80177	0.0171314	risthamuscing	BN3D2	65
USP46	0.265769	2.8025	0.0171347	llorbitofront	UBP46	28
OTC	-0.309927	-2.80172	0.0171356	rprecuneus	OTCase	64
NSUN6	0.915484	2.80213	0.0171387	lhipp	NSUN6	66
DCUN1D5	0.253438	2.80181	0.0171419	rpostcentral	DCNL5	59
CXCL8	0.43686	2.80194	0.0171464	llatoccip	IL-8	19
CD163	0.458333	2.80124	0.0171506	rprecuneus	sCD163	26
ARL2	0.48135	2.80052	0.0171668	rinfparietal	ARL2	71
ARL4D	0.41707	2.80119	0.0171694	llatoccip	ARL4D	24
ATF6	0.425838	2.80145	0.0171796	linfparietal	ATF6A	5
IGSF8	0.761038	2.80032	0.0171805	lcereb_cort	IGSF8	32
CHL1	0.429919	2.80067	0.0171854	llatoccip	CHL1	17
C1RL	0.541717	2.80017	0.0172031	rpericalc	C1RL1	5
CAPN9	0.229076	2.80065	0.0172042	linfparietal	CAN9	3
ITGB2	0.290322	2.79928	0.0172104	lcuneus	LFA-1 beta-2	21
MATN4	0.872051	2.80003	0.0172118	lputamen	MATN4	65
NBL1	1.61379	2.79861	0.0172261	llingual	DAN	22
CSMD1	0.13503	2.79972	0.0172326	linfparietal	CSMD1	38
SLC9A3R1	-0.288917	-2.79939	0.0172357	lsuptemporal	NHERF	52
CHID1	-0.217886	-2.79769	0.0172431	rcuneus	CHID1	18
CCN4	0.614131	2.79796	0.0172516	rprecuneus	WISP-1	33
FCGR2A	-3.63128	-2.79859	0.0172526	lcaudmiddfront	FCG2A	65
ARL2	0.970602	2.79781	0.0172534	risthamuscing	ARL2	71
OTC	-0.398132	-2.79825	0.0172599	rrostralantcing	OTCase	64
ARL2	0.578965	2.79739	0.0172784	rpostcentral	ARL2	71
CHGA	0.719216	2.79635	0.0172884	rlingual	CgA	30
PREP	0.898396	2.79692	0.0172994	lentorhinal	PPCE	33
IGSF8	0.729228	2.79697	0.0172996	llatoccip	IGSF8	32
HMGB1	-0.217598	-2.79664	0.0173029	lcereb_white	HMG-1	74
ANGPT4	-0.293311	-2.79621	0.0173077	lcereb_cort	Angiopoietin-4	16
HMGB1	-0.17687	-2.79626	0.0173156	lpericalc	HMG-1	74
SURF1	0.505898	2.79575	0.0173198	lcuneus	SURF1	30
OTC	-0.459988	-2.79644	0.0173274	rthal	OTCase	64
LGMN	-0.460891	-2.79618	0.0173366	rcaudate	LGMN	51
CRELD1	0.716218	2.79497	0.017344	lcuneus	CREL1	27
CNPY3	0.871009	2.79443	0.0173441	rcuneus	CNPY3	25
KCTD2	0.27989	2.79569	0.0173444	lamyg	KCTD2	38
LGMN	-0.436761	-2.79535	0.0173533	lcaudmiddfront	LGMN	51
MYBPC1	1.31861	2.79468	0.0173556	rlatoccip	MYPC1	66
LGMN	-0.286164	-2.79494	0.017361	rsuptemporal	LGMN	51
CXCL6	0.406972	2.79432	0.0173671	rlatoccip	GCP-2	18
ANXA2	-0.21834	-2.79481	0.017373	lmedialorbiotofront	annexin II	8
HS3ST5	0.531067	2.79408	0.0173753	listhamuscing	HS3S5	30
PET117	0.574001	2.79425	0.0173766	rprecentral	PT117	39
OTC	-0.436196	-2.79321	0.017386	rlingual	OTCase	64
PCYT1A	0.498775	2.79355	0.0173998	lpericalc	PCY1A	17
EVI2A	1.01761	2.79499	0.0174029	ramyg	EVI2A	43
HLA-G	0.351385	2.79287	0.0174041	rinfparietal	HLA-G	23
MOB4	0.352383	2.79369	0.017405	lcaudmiddfront	MOBL3	54
ARL2	0.482222	2.793	0.0174229	rmiddtemp	ARL2	71
KCTD2	0.341055	2.79286	0.0174259	lentorhinal	KCTD2	38
N4BP2L2	0.323732	2.79196	0.0174323	rinfparietal	N42L2	21
SNX7	0.320764	2.79282	0.017439	lpostcentral	SNX7	8
TMED9	0.519484	2.7922	0.0174398	rpostcentral	TMED9	37
VNN2	-1.37595	-2.79284	0.0174399	rparacentral	VNN2	19
SIGLEC14	0.520291	2.79158	0.0174498	lcuneus	SIG14	44
ELAPOR1	0.17727	2.79225	0.017464	lsupparietal	K1324:ECD	7
LYG2	-0.313888	-2.79222	0.0174657	linfparietal	LYG2	40
POMK	0.32958	2.79157	0.0174661	rsuptemporal	SG196	37
PTPN6	-0.15667	-2.79109	0.0174673	rsupramarginal	PTP-1C	26
MYL3	0.531443	2.79073	0.0174714	llingual	Myosin light chain 1	52
MRC1	0.645859	2.79048	0.0174841	lcuneus	Macrophage mannose receptor	31
CHGA	0.713963	2.79059	0.0174844	listhamuscing	CgA	30
ADAMTS13	0.430572	2.79158	0.0174858	linfparietal	ATS13	3
PTPRN	0.215839	2.79077	0.0174955	rpericalc	PTPRN	5
CD300A	0.457379	2.7901	0.0175079	lpericalc	CM35H	18
PTPN6	-0.246199	-2.78965	0.0175124	lcereb_cort	PTP-1C	26
FAM210A	0.301026	2.79034	0.0175289	lthal	F210A	5
CRELD1	0.495233	2.78904	0.0175316	rsupramarginal	CREL1	27
CD58	0.405983	2.78889	0.0175379	lprecuneus	sLFA-3	20
RTRAF	0.17083	2.78968	0.0175444	lsupparietal	CN166	3
FCER2	0.51692	2.78835	0.0175456	rinfparietal	CD23	38
PPP1R3B	0.308336	2.78956	0.0175481	lsupparietal	PPR3B	3
PREP	1.27815	2.78847	0.0175508	listhamuscing	PPCE	33
JUND	0.188654	2.78938	0.0175548	linfparietal	jun-D	9
PTPN6	-0.144479	-2.78804	0.0175554	rinfparietal	PTP-1C	26
OAF	0.539397	2.78929	0.0175577	linfparietal	OAF	16
GPD1L	0.186853	2.78877	0.0175659	lpostcentral	GPD1L	6
TAC1	0.496852	2.78826	0.017574	rmedialorbiotofront	TKN1	41
CHGA	0.663416	2.7873	0.0175816	risthamuscing	CgA	30
DCUN1D5	0.380317	2.78772	0.0175871	lhipp	DCNL5	59
CCL23	0.647686	2.78728	0.0175872	lcereb_cort	MPIF-1	17
MARCO	0.547311	2.787	0.0176076	lmiddtemp	MARCO	35
TAC1	0.847376	2.78653	0.0176161	rparsorbitalis	TKN1	41
USP46	0.443228	2.78665	0.0176162	rfusiform	UBP46	28
CXCL6	0.303398	2.78598	0.0176203	rinfparietal	GCP-2	18
MYL3	0.46529	2.78711	0.0176205	rcaudate	Myosin light chain 1	52
ELMO2	-0.306493	-2.78697	0.0176257	lcaudate	ELMO2	41
TAC1	1.11426	2.78586	0.0176272	risthamuscing	TKN1	41
ANXA2	-0.39308	-2.7861	0.0176511	lsuptemporal	annexin II	8
SIGLEC5	0.622948	2.78578	0.0176524	rpericalc	Siglec-5	21
PTGES3	0.290762	2.78544	0.0176548	lpericalc	TEBP	28
DLK2	0.705317	2.78509	0.0176563	lcereb_cort	EGFL9	20
EYA2	0.248399	2.78572	0.0176703	linfparietal	EYA2	4
CCL23	0.584054	2.78345	0.0176892	rcuneus	MPIF-1	17
KCTD2	0.403903	2.78431	0.0176949	lhipp	KCTD2	38
C1RL	0.447722	2.78453	0.0177072	lsupparietal	C1RL1	5
POLR2C	-0.687676	-2.78319	0.0177131	rcaudmiddfront	RPB3	23
HABP2	0.906314	2.78342	0.0177273	rsupparietal	FSAP	4
ABO	-2.84905	-2.78311	0.017733	rsuptemporal	BGAT	47
LMO4	0.345549	2.78238	0.0177405	rprecuneus	LMO4	61
JTB	0.54217	2.78162	0.0177474	rcuneus	JTB	24
NDRG4	0.660465	2.78158	0.0177689	rcereb_cort	NDRG4	36
CD58	0.442218	2.7814	0.0177735	lcereb_cort	sLFA-3	20
CCK	1.85062	2.78102	0.0177745	lfusiform	CCKN	23
DCUN1D5	0.343409	2.78179	0.0177767	llatoccip	DCNL5	59
FBLN7	0.384547	2.78085	0.0177912	rsupramarginal	FBLN7	20
SIGLEC9	3.53685	2.7819	0.0177991	rpallid	Siglec-9	23
SPINT2	0.739579	2.78101	0.0178017	llatoccip	SPINT2	17
POLR2C	-0.640689	-2.78087	0.0178061	llatoccip	RPB3	23
CD163	0.46158	2.7804	0.017807	lprecuneus	sCD163	26
EVI2A	1.2495	2.78106	0.0178084	rhipp	EVI2A	43
LGMN	-0.516562	-2.78059	0.0178179	rparahhipp	LGMN	51
FOXO1	0.494503	2.78013	0.017832	lpostcing	FOXO1A	45
H2BC21	-0.697647	-2.78008	0.0178364	lamyg	H2B2E	36
SLC9A3R1	-0.429883	-2.78012	0.0178384	rhipp	NHERF	52
ABO	-2.11773	-2.78036	0.0178398	lsupparietal	BGAT	47
PKM	-0.494086	-2.78014	0.0178407	lsuptemporal	M2-PK	18
H2BC21	-1.10262	-2.77972	0.0178453	lpostcing	H2B2E	36
HMGB1	-0.238893	-2.7796	0.0178498	lcaudmiddfront	HMG-1	74
ARL2	0.591	2.77964	0.0178566	lsuptemporal	ARL2	71
GOLM2	0.554853	2.77927	0.0178572	llatoccip	CASC4	25
TGFB2	-0.715143	-2.77851	0.0178586	llingual	TGF-b2	28
CCN4	0.618714	2.77863	0.0178633	lprecuneus	WISP-1	33
NECAB3	0.21227	2.77824	0.0178757	rcereb_cort	NECA3	27
H2BC21	-1.18462	-2.77855	0.0178844	rpostcing	H2B2E	36
CCN4	0.507099	2.77817	0.0178883	lmiddtemp	WISP-1	33
LMO4	0.45313	2.7786	0.0178911	rcaudate	LMO4	61
NSUN6	0.795265	2.77847	0.0178958	lrostmiddfront	NSUN6	66
OTC	-0.398581	-2.77786	0.0179001	rsupfront	OTCase	64
CHGA	0.336232	2.77816	0.0179111	linfparietal	CgA	30
XCL1	0.537255	2.77697	0.0179128	lcuneus	Lymphotactin	36
LILRA3	-0.8686	-2.77769	0.0179167	lparsopercularis	LIRA3	18
ARL2	0.754042	2.77727	0.0179192	rparsopercularis	ARL2	71
NDRG3	0.790747	2.77664	0.0179222	rcaudmiddfront	NDRG3	43
REG4	0.825114	2.77692	0.0179261	lpericalc	REG4	19
METTL2B	0.154524	2.77713	0.0179283	rsupparietal	MET2B	9
CA6	0.24393	2.77756	0.0179304	linfparietal	Carbonic anhydrase 6	2
CNPY3	0.505284	2.77705	0.0179306	rmedialorbiotofront	CNPY3	25
PKM	-0.464569	-2.77736	0.0179316	lparacentral	M2-PK	18
ACTN2	2.66271	2.77668	0.0179327	rprecentral	ACTN2	68
ARL2	0.763824	2.77658	0.0179329	rrostmiddfront	ARL2	71
HMGB1	-0.248577	-2.77625	0.0179336	risthamuscing	HMG-1	74
MYL4	0.25043	2.77692	0.017935	rsupparietal	MYL4	9
CCN4	0.796637	2.77609	0.0179386	risthamuscing	WISP-1	33
SIRT5	-0.360483	-2.77627	0.0179432	rparsorbitalis	SIRT5	32
SIGLEC5	0.736344	2.77589	0.0179506	rlatoccip	Siglec-5	21
RBP2	-0.250518	-2.77564	0.0179579	lcereb_cort	RET2	22
CCK	1.36119	2.77566	0.0179668	lpericalc	CCKN	23
BCDIN3D	1.01675	2.77594	0.0179674	lcaudmiddfront	BN3D2	65
TLR5	0.776396	2.77483	0.0179687	linftemp	TLR5	19
ARRDC5	-0.181824	-2.77521	0.0179695	lcuneus	ARRD5	24
HLA-C	1.1677	2.77606	0.0179788	linfparietal	HLA-C	3
SNRPF	0.417267	2.77539	0.0179852	lcaudmiddfront	RUXF	56
H2BC12	-1.01133	-2.77542	0.0179935	rcaudate	H2B1K	39
CTSV	-0.347013	-2.77479	0.0180012	rrostralantcing	Cathepsin V	14
MOB4	0.319285	2.77479	0.0180083	lputamen	MOBL3	54
ANGPT4	-0.264335	-2.77334	0.018013	rcuneus	Angiopoietin-4	16
TMOD4	0.302436	2.77409	0.0180218	lhipp	TMOD4	27
MGAT1	0.237119	2.77393	0.0180228	lpericalc	MGAT1	23
IGF2R	0.341705	2.7746	0.0180259	linfparietal	IGF-II receptor	5
LGMN	-0.346194	-2.77288	0.0180527	rparsorbitalis	LGMN	51
NAGPA	0.681186	2.77254	0.0180581	lcereb_cort	NAGPA	16
CD55	0.203115	2.77343	0.0180635	linfparietal	DAF	18
ABO	-3.54902	-2.7727	0.0180665	rparsopercularis	BGAT	47
IGSF8	0.532042	2.77231	0.0180729	rpostcentral	IGSF8	32
[truncated: 6,412 more rows]

## Sheet: S2
Pathway	normalizedEnrichmentScore	FDR	size	Proteins	ROI	Number_ROIs
Angiotensin II-stimulated signaling through G proteins and beta-arrestin	-2.12321	0.00286244	13	AGT;ARRB1;ELK1;GNAQ;GRK2;GRK5;MAP2K1;MAPK3;PRKCA	ltransversetemp	15
Histamine H1 receptor mediated signaling pathway	-2.13423	0.011973	9	GNAQ;PLCD1;PRKCA;PRKCI;PRKCQ	rinftemp	12
JAK/STAT signaling pathway	-2.15948	0.013092	7	JAK2;STAT1;STAT5A;STAT5B;STAT6	rcuneus	14
Histamine H1 receptor mediated signaling pathway	-1.94517	0.0135273	9	GNAQ;PLCD1;PRKCA;PRKCI	lrostmiddfront	12
Angiotensin II-stimulated signaling through G proteins and beta-arrestin	-2.14221	0.0142638	13	AGT;ELK1;GNAQ;GRK2;GRK5;MAP2K1;PRKCA	rthal	15
VEGF signaling pathway	-1.92207	0.015122	26	HRAS;MAP2K1;MAPK14;MAPK3;PRKCA;PRKCI;PRKCQ;RAC1;RAC2	lrostmiddfront	1
Cytoskeletal regulation by Rho GTPase	-1.95846	0.0155158	20	ARHGAP1;ARPC1B;ARPC3;CDC42;CFL1;CFL2;DIAPH1;ENAH;PAK3;RAC1;RAC2;RHOC;STMN4;VASP	lmedialorbiotofront	1
Angiotensin II-stimulated signaling through G proteins and beta-arrestin	-2.12145	0.0155907	13	AGT;ELK1;GNAQ;GRK2;GRK5;MAP2K1;PRKCA	lhipp	15
PDGF signaling pathway	-1.94762	0.0169092	48	FLI1;GAB1;GSK3A;HRAS;MAP2K1;MAPK10;MAPK3;MYCBP;PDGFA;PDGFRL;PRKCA;RAB11B;RASA1;RPS6KA3;STAT1;STAT3;STAT6;VAV1	lrostmiddfront	6
Angiotensin II-stimulated signaling through G proteins and beta-arrestin	-2.14199	0.0169133	13	AGT;ELK1;GNAQ;GRK2;GRK5;MAP2K1;PRKCA	rlorbitofront	15
Ras Pathway	-2.12044	0.0170398	40	CDC42;ELK1;GSK3A;GSK3B;HRAS;KRAS;MAP2K1;MAP2K2;MAPK1;MAPK10;MAPK13;MAPK14;MAPK3;MAPK9;PAK3;RAC1;RAC2;RHOA;RHOC;RPS6KA3;RPS6KA6;STAT1;STAT3	lsupramarginal	6
Histamine H1 receptor mediated signaling pathway	-2.04535	0.0195432	9	GNAQ;PLCD1;PRKCA;PRKCI;PRKCQ	lmiddtemp	12
B cell activation	-2.08996	0.0195432	24	LYN;MAP2K1;MAPK10;PTPN6;VAV1	lmiddtemp	5
B cell activation	-2.1097	0.0197961	24	HRAS;LYN;MAP2K1;MAPK10;MAPK14;MAPK3;MAPK9;PTPN6;RAC1;RAC2;VAV1	lrostmiddfront	5
FGF signaling pathway	-1.97985	0.0197961	47	FGF1;FGF5;FGF7;FGFR4;HRAS;MAP2K1;MAPK10;MAPK14;MAPK3;MAPK9;PRKCA;PRKCI;PRKCQ;PTPN6;RAC1;RAC2;RASA1;YWHAZ	lrostmiddfront	3
Heterotrimeric G-protein signaling pathway-Gq alpha and Go alpha mediated pathway	-2.15595	0.0215514	20	ARHGEF1;GNAQ;GRK2;GRK5;PRKCA;PRKCI;PRKCQ;RGS1;RHOA	rinftemp	5
Histamine H1 receptor mediated signaling pathway	-2.01138	0.0221202	9	GNAQ;PLCD1;PRKCA;PRKCI;PRKCQ	rcaudantcing	12
Inflammation mediated by chemokine and cytokine signaling pathway	-1.86574	0.0242738	65	ARPC1B;ARPC3;CCL2;CCL5;CDC42;GNAI1;GNAQ;IFNAR1;KRAS;MAPK3;PLCD1;PTEN;RAC1;RAC2;RHOA;RHOC;RRAS;STAT3;VAV1	lrostmiddfront	1
Angiotensin II-stimulated signaling through G proteins and beta-arrestin	-2.01061	0.024429	13	AGT;ELK1;GNAQ;GRK2;GRK5;MAP2K1;PRKCA	lmiddtemp	15
Histamine H1 receptor mediated signaling pathway	-2.05269	0.0246653	9	GNAQ;PLCD1;PRKCA;PRKCI;PRKCQ	rlorbitofront	12
JAK/STAT signaling pathway	-2.20702	0.0247021	7	JAK2;STAT1;STAT5A;STAT5B;STAT6	lpericalc	14
JAK/STAT signaling pathway	-2.16229	0.0247686	7	JAK2;MAPK14;STAT1;STAT5A;STAT5B;STAT6	rinfparietal	14
General transcription regulation	-2.04715	0.0253657	6	GTF2E2;GTF2F2;POLR2C;POLR2F	rcuneus	4
Ras Pathway	-1.9748	0.0253736	40	CDC42;GSK3A;GSK3B;KRAS;MAP2K1;MAPK10;MAPK14;MAPK3;MAPK9;RAC1;RAC2;RHOA;RHOC;RPS6KA3;STAT1;STAT3	lparttriang	6
EGF receptor signaling pathway	-1.85473	0.0255699	56	GAB1;HBEGF;HRAS;MAP2K1;MAPK10;MAPK14;MAPK3;MAPK9;MRAS;PRKCA;PRKCI;PRKCQ;RAC1;RAC2;RASA1;RRAS;STAT1;STAT3;STAT6;YWHAZ	lrostmiddfront	1
Histamine H1 receptor mediated signaling pathway	-2.07644	0.0260255	9	GNAQ;PLCD1;PRKCA;PRKCI;PRKCQ	lcaudmiddfront	12
Ras Pathway	-2.00538	0.0263948	40	CDC42;GSK3A;HRAS;KRAS;MAP2K1;MAPK10;MAPK14;MAPK3;MAPK9;RAC1;RAC2;RHOA;RHOC;RPS6KA3;STAT1;STAT3	lrostmiddfront	6
General transcription regulation	-2.15648	0.0265661	6	GTF2A2;GTF2E2;GTF2F2;POLR2C;POLR2F	rsupramarginal	4
Angiotensin II-stimulated signaling through G proteins and beta-arrestin	-2.01368	0.026893	13	AGT;ELK1;GNAQ;GRK2;GRK5;MAP2K1;PRKCA	lcaudmiddfront	15
JAK/STAT signaling pathway	-2.16874	0.0274716	7	MAPK14;STAT1;STAT3;STAT5A;STAT6	lsupparietal	14
PDGF signaling pathway	-1.98777	0.0293631	48	BRAF;ELK1;ELP1;FLI1;GAB1;GSK3A;GSK3B;HRAS;JAK2;MAP2K1;MAPK10;MAPK3;MYCBP;NCK2;PDGFA;PDGFRL;PRKCA;RAB11B;RASA1;RPS6KA3;RPS6KA6;STAT1;STAT3;STAT6;VAV1	lparttriang	6
Angiotensin II-stimulated signaling through G proteins and beta-arrestin	-1.90961	0.0294625	13	ARRB1;ELK1;GNAQ;GRK2;GRK5;MAP2K1;MAPK3;PRKCA	lprecentral	15
Heterotrimeric G-protein signaling pathway-Gq alpha and Go alpha mediated pathway	-2.11415	0.0304006	20	ARHGEF1;GNAQ;GRK2;GRK5;PRKCA;PRKCI;PRKCQ;RGS1;RHOA	lmiddtemp	5
B cell activation	-2.02531	0.0306398	24	LYN;MAP2K1;MAPK10;MAPK14;MAPK3;MAPK9;PTPN6;RAC1;RAC2;VAV1	lparttriang	5
JAK/STAT signaling pathway	-1.97197	0.0307065	7	JAK2;STAT1;STAT5A;STAT6	rprecuneus	14
Ras Pathway	-1.83102	0.0310897	40	CDC42;ELK1;GSK3A;HRAS;KRAS;MAP2K1;MAP2K3;MAPK10;MAPK14;MAPK3;MAPK9;MAPKAPK3;PAK3;RAC1;RAC2;RALA;RHOA;RHOC;RPS6KA3;RPS6KA6;SHC1;STAT1;STAT3	lsuptemporal	6
JAK/STAT signaling pathway	-2.04793	0.0318794	7	JAK2;MAPK14;STAT1;STAT3;STAT5A;STAT5B;STAT6	rsupramarginal	14
Angiotensin II-stimulated signaling through G proteins and beta-arrestin	-1.9738	0.0328579	13	AGT;ARRB1;ELK1;GNAQ;GRK2;GRK5;MAP2K1;MAPK3;PRKCA	rentorhinal	15
JAK/STAT signaling pathway	-2.1062	0.0331448	7	JAK2;STAT1;STAT5A;STAT5B;STAT6	lcereb_cort	14
JAK/STAT signaling pathway	-2.12986	0.0336493	7	JAK2;MAPK14;STAT1;STAT3;STAT5A;STAT5B;STAT6	rlatoccip	14
General transcription regulation	-1.98215	0.03366	6	GTF2E2;GTF2F2;POLR2C;POLR2F	rinfparietal	4
Angiotensin II-stimulated signaling through G proteins and beta-arrestin	-1.8144	0.0342765	13	GNAQ;GRK2;MAP2K1;MAPK3;PRKCA	lrostmiddfront	15
Heterotrimeric G-protein signaling pathway-Gq alpha and Go alpha mediated pathway	-2.06133	0.0348837	20	ARHGEF1;GNAQ;GRK2;GRK5;PRKCA;PRKCI;PRKCQ;RGS1;RHOA	rlorbitofront	5
JAK/STAT signaling pathway	-2.00775	0.0353808	7	JAK2;STAT1;STAT5A;STAT5B;STAT6	linftemp	14
Angiotensin II-stimulated signaling through G proteins and beta-arrestin	-1.98865	0.0353868	13	AGT;ELK1;GNAQ;GRK2;GRK5;MAP2K1;PRKCA	rsupfront	15
Pyruvate metabolism	-1.80196	0.035468	7	CLYBL;PKM	lrostmiddfront	3
Histamine H1 receptor mediated signaling pathway	-2.06492	0.0375019	9	GNAQ;PLCD1;PRKCA;PRKCI;PRKCQ	lsupfront	12
Histamine H1 receptor mediated signaling pathway	-2.09227	0.0379061	9	GNAQ;PLCD1;PRKCA;PRKCI;PRKCQ	rrostralantcing	12
Angiotensin II-stimulated signaling through G proteins and beta-arrestin	-1.94256	0.0389583	13	ARRB1;ELK1;GNAQ;GRK2;GRK5;MAP2K1;MAP2K2;MAPK1;MAPK3;PRKCA	lpostcentral	15
Angiotensin II-stimulated signaling through G proteins and beta-arrestin	-2.07585	0.0393063	13	AGT;ELK1;GNAQ;GRK2;GRK5;MAP2K1;PRKCA	rinsula	15
JAK/STAT signaling pathway	-1.91409	0.0394483	7	JAK2;MAPK14;STAT1;STAT3;STAT5A;STAT6	lmiddtemp	14
JAK/STAT signaling pathway	-1.96759	0.0407916	7	JAK2;MAPK14;STAT1;STAT3;STAT6	lsupfront	14
Heterotrimeric G-protein signaling pathway-Gq alpha and Go alpha mediated pathway	-1.82505	0.0410387	20	CLTA;GNAQ;GRK2;GRK5;PRKCA;PRKCI;PRKCQ;RGS1;RGS18;RHOA	lparsorbitalis	5
Angiotensin II-stimulated signaling through G proteins and beta-arrestin	-1.83145	0.0414529	13	ARRB1;GNAQ;GRK2;MAP2K1;MAPK3;PRKCA	lsuptemporal	15
Interferon-gamma signaling pathway	-2.07756	0.0414692	14	JAK2;MAPK10;MAPK13;PTPN6;STAT1	lprecuneus	2
PDGF signaling pathway	-1.99279	0.0416529	48	ELK1;ELP1;FLI1;GAB1;GSK3A;GSK3B;HRAS;JAK2;MAP2K1;MAP2K2;MAPK10;MAPK3;MYCBP;NCK2;PDGFA;PDGFRL;PRKCA;RAB11B;RASA1;RPS6KA3;RPS6KA6;STAT1;STAT6;VAV1	lsupramarginal	6
JAK/STAT signaling pathway	-2.09458	0.0418349	7	JAK2;STAT1;STAT5A;STAT5B;STAT6	lcereb_white	14
Histamine H1 receptor mediated signaling pathway	-2.05634	0.0421297	9	GNAQ;PLCD1;PRKCA;PRKCI;PRKCQ	lparttriang	12
Ras Pathway	-1.91561	0.0425261	40	CDC42;ELK1;GSK3A;GSK3B;HRAS;KRAS;MAP2K1;MAPK10;MAPK14;MAPK3;MAPK9;PAK3;RAC1;RAC2;RHOA;RHOC;RPS6KA3;RPS6KA6;STAT1	lprecentral	6
Interferon-gamma signaling pathway	-1.98704	0.0428832	14	JAK2;MAPK10;MAPK13;PTPN6;STAT1	rprecuneus	2
Muscarinic acetylcholine receptor 1 and 3 signaling pathway	-1.8839	0.0432288	14	ACHE;GNAQ;PRKCA;PRKCI;PRKCQ	lhipp	1
Pyruvate metabolism	-1.80455	0.0433314	7	CLYBL;PKM	lparsorbitalis	3
Ubiquitin proteasome pathway	-1.78505	0.0442165	23	PSMD4;UBA1;UBA6;UBA7;UBE2D2;UBE2D3;UBE2E3;UBE2G1;UBE2L3;UBE3A;WWP1	lsuptemporal	1
Angiotensin II-stimulated signaling through G proteins and beta-arrestin	-2.02386	0.0442404	13	AGT;ELK1;GNAQ;GRK2;GRK5;MAP2K1;PRKCA	rcaudantcing	15
Angiotensin II-stimulated signaling through G proteins and beta-arrestin	-1.74957	0.0443924	13	AGT;ARRB1;ELK1;GNAQ;GRK2;MAP2K1;MAPK3;PRKCA	lmedialorbiotofront	15
Histamine H1 receptor mediated signaling pathway	-1.95015	0.0449363	9	GNAQ;PLCD1;PRKCA;PRKCI;PRKCQ	lparsorbitalis	12
Histamine H1 receptor mediated signaling pathway	-2.07375	0.0452357	9	GNAQ;PLCD1;PRKCA;PRKCI;PRKCQ	lrostralantcing	12
PDGF signaling pathway	-1.8502	0.0458992	48	ELK1;FLI1;GAB1;GSK3A;HRAS;JAK2;MAP2K1;MAPK10;MAPK3;MYCBP;PDGFA;PDGFRL;PRKCA;RAB11B;RASA1;RPS6KA3;RPS6KA6;STAT3;STAT6;VAV1	lparsorbitalis	6
PDGF signaling pathway	-1.91889	0.0460351	48	BRAF;ELK1;ELP1;FLI1;GAB1;GSK3B;JAK2;MAP2K1;MAPK10;MYCBP;PDGFA;PDGFRB;PDPK1;PRKCA;RAB11B;RASA1;RPS6KA3;STAT1;STAT5A;STAT6;VAV1	lmiddtemp	6
Cell cycle	-1.98658	0.0466794	5	CINP;PSMD7	rinfparietal	1
B cell activation	-1.82534	0.0468086	24	HRAS;LYN;MAP2K1;MAPK10;MAPK14;MAPK3;MAPK9;PTPN6;RAC1;RAC2;VAV1	lparsorbitalis	5
B cell activation	-1.85862	0.04698	24	HRAS;LYN;MAP2K1;MAPK10;MAPK14;MAPK3;PRKCB;PTPN6;RAC1;RAC2;VAV1	lsuptemporal	5
Heterotrimeric G-protein signaling pathway-Gq alpha and Go alpha mediated pathway	-2.0053	0.0470711	20	ARHGEF1;GNAQ;GRK2;GRK5;PRKCA;PRKCI;PRKCQ;RGS1	rsupfront	5
JAK/STAT signaling pathway	-2.09718	0.0477707	7	JAK2;MAPK14;STAT1;STAT3;STAT5A;STAT5B;STAT6	linfparietal	14
Ras Pathway	-1.89755	0.048146	40	BRAF;CDC42;ELK1;GSK3A;GSK3B;HRAS;KRAS;MAP2K1;MAP2K3;MAPK10;MAPK14;MAPK3;MAPK9;PAK3;RAC1;RAC2;RALA;RHOA;RHOC;RPS6KA3;RPS6KA6;SHC1;STAT1;STAT3	lparsorbitalis	6
JAK/STAT signaling pathway	-1.93704	0.0483808	7	JAK2;STAT1;STAT5A;STAT6	lprecuneus	14
FGF signaling pathway	-1.87893	0.0483927	47	FGF1;FGF5;FGF7;FGFR4;MAP2K1;MAPK10;PRKCA;PRKCI;PRKCQ;PTPN6	lmiddtemp	3
Histamine H1 receptor mediated signaling pathway	-1.93634	0.0485951	9	GNAQ;PLCD1;PRKCA;PRKCI	lsupramarginal	12
General transcription regulation	-1.97403	0.048845	6	GTF2E2;GTF2F2;POLR2C;POLR2F	lcereb_cort	4
PDGF signaling pathway	-1.7459	0.0493487	48	FLI1;GAB1;GSK3A;HRAS;JAK2;MAP2K1;MAPK10;MAPK3;MYCBP;NCK2;PDGFA;PDGFRL;PRKCA;RAB11B;RASA1;RPS6KA3;RPS6KA6;STAT3;STAT6;VAV1	lsuptemporal	6
FGF signaling pathway	-1.87874	0.0497896	47	FGF1;FGF5;FGF7;FGFR4;MAP2K1;MAPK10;MAPK14;MAPK3;MAPK9;PRKCA;PRKCI;PRKCQ;PTPN6;RAC1;RAC2;RASA1	lparttriang	3
Pyruvate metabolism	-1.7574	0.0499738	7	CLYBL;PKM	lsuptemporal	3

## Sheet: S3_
p_value_MCIrisk	roi
0.000918445	ramyg
0.00138394	rsupparietal
0.00355861	lrostralantcing
0.00388828	rinfparietal
0.00648165	risthamuscing
0.00762772	rtransversetemp
0.00894416	rrostmiddfront
0.00967246	rsupfront
0.010451	rlatoccip
0.0112825	lrostmiddfront
0.0112825	lsupfront
0.0112825	rprecentral
0.0121699	rpericalc
0.0141242	rmiddtemp
0.0141242	rsuptemporal
0.0163386	rcaudantcing
0.0175516	lparahhipp
0.0175516	rlorbitofront
0.0175516	rparsopercularis
0.0175516	rrostralantcing
0.0188397	rparahhipp
0.0202065	rprecuneus
0.0248163	lmiddtemp
0.0248163	rsupramarginal
0.0265356	lparttriang
0.0265356	lprecuneus
0.0265356	rparsorbitalis
0.0302722	rparttriang
0.032298	lpallid
0.032298	rpallid
0.0366859	rcereb_cort
0.0366859	rinsula
0.0390569	lcereb_cort
0.0390569	rcuneus
0.0390569	rinftemp
0.0415519	lmedialorbiotofront
0.0415519	lpericalc
0.0469326	lparsorbitalis
0.0508838	lcaudantcing
0.0508838	lprecentral
0.0508838	rparacentral
0.0560509	lfusiform
0.0560509	llatoccip
0.0628839	lparsopercularis
0.0828913	linftemp
0.0828913	rfusiform
0.0921673	lcuneus
0.0921673	linsula
0.107567	lcaudmiddfront
0.118878	lentorhinal
0.118878	listhamuscing
0.151077	rcereb_white
0.165612	linfparietal
0.17325	rthal
0.181139	rlingual
0.197684	lsuptemporal
0.206345	llingual
0.206345	rmedialorbiotofront
0.233919	lthal
0.233919	lsupparietal
0.263917	lcaudate
0.263917	rpostcentral
0.285283	llorbitofront
0.296379	lputamen
0.307751	lamyg
0.343517	rputamen
0.368731	rentorhinal
0.465386	rcaudmiddfront
0.495306	lhipp
0.541983	rcaudate
0.590687	ltransversetemp
0.607344	lparacentral
0.636212	lsupramarginal
0.693478	lpostcing
0.693478	rpostcing
0.729117	rhipp
0.89555	lcereb_white
0.990478	lpostcentral

## Sheet: S3
Protein	CHR		BP		SNP	A1			STAT		P
SLC3A2	18	24449049		AX-11270558			G	-2.372		0.0353
POMC	18	24435212		AX-13274429			T	-3.605		0.00361
POMC	18	24435818		AX-11478849			T	-3.605		0.00361
POMC	18	24442392		AX-13274450			A	5.496		0.000137
POMC	18	24449049		AX-11270558			G	4.328		0.000982
POMC	18	24446526		AX-11365883			G	4.875		0.000491
ADAM17	18	24436519		AX-32408171			G	-2.387		0.0343
ADAM17	18	24446526		AX-11365883			G	2.364		0.0375
AGGF1	18	24446526		AX-11365883			G	2.972		0.0127
AGGF1	18	24449049		AX-11270558			G	2.22		0.0464
CLSTN1	18	24446526		AX-11365883			G	3.114		0.00986
ANGPTL4	18	24446865		AX-11712798			C	3.667		0.00322
ARRDC3	18	24446865		AX-11712798			C	-3.234		0.00717
ERAP1	18	24449049		AX-11270558			G	3.793		0.00256
ERAP1	18	24442392		AX-13274450			A	2.573		0.0244
ARSA	18	24449049		AX-11270558			G	2.449		0.0306
FXYD2	18	24442392		AX-13274450			A	2.275		0.0421
POMC	18	24442392		AX-13274450			A	4.161		0.00132
POMC	18	24449049		AX-11270558			G	2.88		0.0138
POMC	18	24435212		AX-13274429			T	-2.441		0.0311
POMC	18	24435818		AX-11478849			T	-2.441		0.0311
POMC	18	24446526		AX-11365883			G	4.165		0.00158
CSN2	18	24448129		AX-32408219			G	2.451		0.0305
BMP2	18	24448129		AX-32408219			G	-2.199		0.0482
BTN3A1	18	24446534		AX-32408211			T	2.76		0.0173
BTN3A1	18	24448129		AX-32408219			G	2.426		0.032
CD164L2	18	24448129		AX-32408219			G	2.366		0.0356
CD164L2	18	24446534		AX-32408211			T	2.261		0.0432
C1QTNF5	18	24442392		AX-13274450			A	2.696		0.0195
C1QTNF5	18	24449049		AX-11270558			G	2.243		0.0445
C1QTNF5	18	24446526		AX-11365883			G	2.446		0.0325
CDH20	18	24449049		AX-11270558			G	2.668		0.0205
CDH20	18	24442392		AX-13274450			A	2.98		0.0115
CAMLG	18	24442392		AX-13274450			A	3.316		0.00615
CAMLG	18	24449049		AX-11270558			G	3.045		0.0102
CAPG	18	24449049		AX-11270558			G	2.185		0.0494
CASP10	18	24435212		AX-13274429			T	-2.3		0.0402
CASP10	18	24435818		AX-11478849			T	-2.3		0.0402
CTSE	18	24449049		AX-11270558			G	2.526		0.0266
CTSE	18	24442392		AX-13274450			A	3.465		0.00468
CTSZ	18	24449049		AX-11270558			G	2.321		0.0387
CTSZ	18	24435212		AX-13274429			T	-2.43		0.0318
CTSZ	18	24446526		AX-11365883			G	3.612		0.00408
CTSZ	18	24435818		AX-11478849			T	-2.43		0.0318
CCS	18	24446865		AX-11712798			C	-2.202		0.048
CD68	18	24449049		AX-11270558			G	2.225		0.0461
CD69	18	24449049		AX-11270558			G	2.244		0.0445
CD69	18	24435587		AX-11438590			C	-2.32		0.0388
CD69	18	24448129		AX-32408219			G	-2.244		0.0445
CHEK1	18	24446865		AX-11712798			C	-2.608		0.0229
CLCA2	18	24449049		AX-11270558			G	2.639		0.0216
CD300C	18	24442392		AX-13274450			A	-2.248		0.0441
CD300C	18	24449049		AX-11270558			G	-2.704		0.0192
CNOT1	18	24449049		AX-11270558			G	3.351		0.00577
COL9A1	18	24449049		AX-11270558			G	2.611		0.0228
COL11A2	18	24442392		AX-13274450			A	2.528		0.0265
COL11A2	18	24446526		AX-11365883			G	2.438		0.0329
COL11A2	18	24449049		AX-11270558			G	2.288		0.0411
COMMD8	18	24435212		AX-13274429			T	-2.631		0.0219
COMMD8	18	24435818		AX-11478849			T	-2.631		0.0219
CRIP2	18	24435818		AX-11478849			T	-3.643		0.00337
CRIP2	18	24435212		AX-13274429			T	-3.643		0.00337
CRIP2	18	24449049		AX-11270558			G	2.233		0.0454
CRIP2	18	24442392		AX-13274450			A	3.81		0.00249
CRIP2	18	24446526		AX-11365883			G	3.571		0.00439
CSNK2B	18	24448329		AX-11279135			T	2.338		0.0375
CSNK2B	18	24442392		AX-13274450			A	-2.488		0.0285
CSNK2B	18	24449049		AX-11270558			G	-3.768		0.00268
CSNK2B	18	24446534		AX-32408211			T	3.39		0.00536
GJA1	18	24449049		AX-11270558			G	3.419		0.00509
CYTH4	18	24442392		AX-13274450			A	2.827		0.0153
CYTH4	18	24446526		AX-11365883			G	2.862		0.0155
CYTH4	18	24449049		AX-11270558			G	2.208		0.0475
DEFB113	18	24435818		AX-11478849			T	-2.841		0.0149
DEFB113	18	24442392		AX-13274450			A	3.228		0.00724
DEFB113	18	24449049		AX-11270558			G	2.472		0.0294
DEFB113	18	24435212		AX-13274429			T	-2.841		0.0149
DCAF5	18	24435212		AX-13274429			T	2.274		0.0421
DCAF5	18	24446526		AX-11365883			G	-2.507		0.0292
DCAF5	18	24446865		AX-11712798			C	-2.375		0.0351
DCAF5	18	24435818		AX-11478849			T	2.274		0.0421
DENR	18	24449049		AX-11270558			G	4.173		0.00129
DNAJB13	18	24446865		AX-11712798			C	2.564		0.0248
DLL3	18	24442392		AX-13274450			A	-2.795		0.0162
DLL3	18	24446526		AX-11365883			G	-2.242		0.0465
DNAI1	18	24449049		AX-11270558			G	-2.415		0.0326
DNAI1	18	24446534		AX-32408211			T	2.635		0.0218
DPP6	18	24446865		AX-11712798			C	-2.203		0.0479
TNFRSF25	18	24449049		AX-11270558			G	-2.613		0.0227
TNFRSF25	18	24446534		AX-32408211			T	3.009		0.0109
STK17B	18	24446526		AX-11365883			G	-2.308		0.0415
STK17B	18	24436519		AX-32408171			G	3.875		0.00221
STK17B	18	24435818		AX-11478849			T	2.688		0.0198
STK17B	18	24435212		AX-13274429			T	2.688		0.0198
RIPPLY3	18	24442392		AX-13274450			A	2.2		0.0482
RIPPLY3	18	24449049		AX-11270558			G	2.207		0.0475
DYTN	18	24449049		AX-11270558			G	2.79		0.0164
DYTN	18	24442392		AX-13274450			A	2.938		0.0124
DYTN	18	24446526		AX-11365883			G	2.307		0.0415
EDEM2	18	24442392		AX-13274450			A	2.231		0.0456
EDEM2	18	24446526		AX-11365883			G	2.801		0.0173
EID3	18	24449049		AX-11270558			G	2.95		0.0122
CELA1	18	24442392		AX-13274450			A	2.206		0.0476
CELA1	18	24449049		AX-11270558			G	2.269		0.0425
ENPP5	18	24448129		AX-32408219			G	2.419		0.0324
ENTPD2	18	24449049		AX-11270558			G	2.405		0.0332
ENTPD2	18	24446865		AX-11712798			C	2.51		0.0274
EPDR1	18	24446865		AX-11712798			C	3.223		0.00732
EQTN	18	24449049		AX-11270558			G	-3.088		0.00939
FAM221A	18	24449049		AX-11270558			G	2.947		0.0122
FAM221A	18	24442392		AX-13274450			A	3.288		0.00649
FCGR2A	18	24448329		AX-11279135			T	-2.401		0.0334
FCGR2A	18	24449049		AX-11270558			G	2.234		0.0453
FBLN1	18	24446534		AX-32408211			T	2.652		0.0211
FBLN1	18	24435587		AX-11438590			C	2.461		0.03
FLII	18	24449049		AX-11270558			G	2.776		0.0168
FLII	18	24446526		AX-11365883			G	3.375		0.0062
FLII	18	24442392		AX-13274450			A	2.414		0.0327
FOXG1	18	24446534		AX-32408211			T	2.192		0.0489
GAPDHS	18	24446865		AX-11712798			C	-2.883		0.0138
GPC1	18	24446865		AX-11712798			C	2.303		0.04
GPHA2	18	24448129		AX-32408219			G	3.373		0.00554
GPNMB	18	24449049		AX-11270558			G	3.676		0.00317
GPNMB	18	24442392		AX-13274450			A	2.394		0.0339
GPNMB	18	24446526		AX-11365883			G	3.024		0.0116
GPX5	18	24448129		AX-32408219			G	2.595		0.0234
GZMK	18	24446526		AX-11365883			G	2.46		0.0317
GZMK	18	24435212		AX-13274429			T	-2.961		0.0119
GZMK	18	24435818		AX-11478849			T	-2.961		0.0119
PDAP1	18	24449049		AX-11270558			G	3.807		0.0025
HCE001796	18	24446526		AX-11365883			G	2.329		0.0399
HCE001796	18	24448129		AX-32408219			G	-2.605		0.023
HCE003167	18	24448129		AX-32408219			G	-2.639		0.0216
HCE003167	18	24442392		AX-13274450			A	2.884		0.0137
HECW1	18	24446526		AX-11365883			G	2.868		0.0153
HPGD	18	24449049		AX-11270558			G	2.198		0.0483
HS3ST3A1	18	24449049		AX-11270558			G	2.577		0.0242
HS3ST3A1	18	24442392		AX-13274450			A	3.095		0.00927
ICA1	18	24448129		AX-32408219			G	2.536		0.0261
INSL4	18	24449049		AX-11270558			G	2.813		0.0157
INSL4	18	24442392		AX-13274450			A	2.322		0.0387
INS	18	24446526		AX-11365883			G	3.196		0.00852
INS	18	24449049		AX-11270558			G	3.304		0.0063
ITGB6	18	24449049		AX-11270558			G	-2.297		0.0404
ITGB6	18	24442392		AX-13274450			A	-2.628		0.022
ITGB6	18	24446526		AX-11365883			G	-2.295		0.0424
ELAPOR2	18	24446526		AX-11365883			G	2.429		0.0335
ELAPOR2	18	24435818		AX-11478849			T	-2.181		0.0498
ELAPOR2	18	24435212		AX-13274429			T	-2.181		0.0498
KRT14	18	24449049		AX-11270558			G	-3.137		0.00858
CSNK1D	18	24448129		AX-32408219			G	2.987		0.0113
KCNRG	18	24448129		AX-32408219			G	2.299		0.0403
KCNRG	18	24446526		AX-11365883			G	-2.218		0.0485
KCNRG	18	24449049		AX-11270558			G	-2.548		0.0256
POGLUT2	18	24448129		AX-32408219			G	2.272		0.0423
KISS1	18	24449049		AX-11270558			G	2.812		0.0157
RPS6KB1	18	24446865		AX-11712798			C	2.526		0.0266
RPS6KB1	18	24446865		AX-11712798			C	2.526		0.0266
LNX1	18	24448129		AX-32408219			G	3.194		0.00772
LRRC25	18	24449049		AX-11270558			G	-2.303		0.04
MAGEB10	18	24448129		AX-32408219			G	3.593		0.00369
MATK	18	24449049		AX-11270558			G	2.818		0.0155
MATK	18	24446526		AX-11365883			G	2.326		0.0402
NR3C2	18	24446526		AX-11365883			G	2.565		0.0263
NR3C2	18	24449049		AX-11270558			G	2.214		0.047
MMGT1	18	24449049		AX-11270558			G	-2.446		0.0308
MMGT1	18	24448329		AX-11279135			T	2.935		0.0125
MMGT1	18	24446534		AX-32408211			T	2.263		0.043
MYBPC2	18	24449049		AX-11270558			G	-2.736		0.0181
NCF4	18	24446534		AX-32408211			T	2.655		0.021
SLC9A3R1	18	24435818		AX-11478849			T	-2.631		0.022
SLC9A3R1	18	24435212		AX-13274429			T	-2.631		0.022
NTAN1	18	24435818		AX-11478849			T	-2.25		0.044
NTAN1	18	24435212		AX-13274429			T	-2.25		0.044
NTAN1	18	24449049		AX-11270558			G	2.341		0.0374
NUDC	18	24449049		AX-11270558			G	3.372		0.00555
NUDC	18	24446526		AX-11365883			G	3.606		0.00413
OTUD5	18	24442392		AX-13274450			A	-2.314		0.0392
RBL1	18	24435818		AX-11478849			T	2.706		0.0191
RBL1	18	24435212		AX-13274429			T	2.706		0.0191
ADCYAP1	18	24446534		AX-32408211			T	-2.275		0.0421
PON2	18	24449049		AX-11270558			G	3.592		0.0037
PON2	18	24442392		AX-13274450			A	2.342		0.0373
PAWR	18	24448129		AX-32408219			G	2.386		0.0344
PGLYRP3	18	24446865		AX-11712798			C	-2.626		0.0221
PIAS4	18	24446865		AX-11712798			C	-2.415		0.0326
PITX2	18	24442392		AX-13274450			A	-2.777		0.0167
PITX2	18	24446534		AX-32408211			T	2.653		0.0211
ACP6	18	24449049		AX-11270558			G	2.396		0.0338
PZP	18	24435212		AX-13274429			T	-2.601		0.0232
PZP	18	24435818		AX-11478849			T	-2.601		0.0232
RAP2A	18	24442392		AX-13274450			A	2.381		0.0347
RAP2A	18	24449049		AX-11270558			G	2.287		0.0411
RASA1	18	24449049		AX-11270558			G	2.247		0.0443
RASSF2	18	24442392		AX-13274450			A	2.301		0.0401
RASSF2	18	24449049		AX-11270558			G	2.479		0.029
RGS18	18	24449049		AX-11270558			G	2.363		0.0359
RNF128	18	24449049		AX-11270558			G	-3.305		0.00628
RNF128	18	24442392		AX-13274450			A	-2.39		0.0341
RNF128	18	24446526		AX-11365883			G	-2.252		0.0457
RTF2	18	24448129		AX-32408219			G	3.288		0.00648
S100A14	18	24446534		AX-32408211			T	2.566		0.0247
S100A3	18	24446865		AX-11712798			C	-2.413		0.0327
SPATA31D4	18	24449049		AX-11270558			G	-2.681		0.02
SPATA31D4	18	24446526		AX-11365883			G	-2.385		0.0362
SLC41A2	18	24449049		AX-11270558			G	-2.547		0.0256
INPP5F	18	24446526		AX-11365883			G	2.818		0.0167
SAMM50	18	24449049		AX-11270558			G	2.89		0.0136
SAMM50	18	24442392		AX-13274450			A	2.263		0.043
SAR1B	18	24446526		AX-11365883			G	-2.297		0.0423
SEMA3E	18	24448129		AX-32408219			G	3.417		0.00511
SENP8	18	24446526		AX-11365883			G	2.819		0.0167
SFXN5	18	24448129		AX-32408219			G	2.818		0.0155
SFXN5	18	24449049		AX-11270558			G	-2.489		0.0285
INPP5D	18	24442392		AX-13274450			A	2.781		0.0166
SIAE	18	24446865		AX-11712798			C	2.94		0.0124
ICAM1	18	24449049		AX-11270558			G	2.884		0.0137
ICAM1	18	24446526		AX-11365883			G	2.385		0.0362
SNRPD3	18	24448129		AX-32408219			G	-2.404		0.0333
SPAST	18	24449049		AX-11270558			G	-2.589		0.0237
SPACA5	18	24446865		AX-11712798			C	3.639		0.00339
HSPA13	18	24449049		AX-11270558			G	2.424		0.0321
HSPA13	18	24446526		AX-11365883			G	2.395		0.0356
STIM1	18	24449049		AX-11270558			G	3.05		0.0101
SULT2A1	18	24449049		AX-11270558			G	-2.353		0.0365
TMEM106A	18	24449049		AX-11270558			G	3.627		0.00347
TMEM106A	18	24446526		AX-11365883			G	2.294		0.0425
TADA3	18	24446534		AX-32408211			T	2.365		0.0357
TATDN3	18	24449049		AX-11270558			G	2.451		0.0305
TCP10L3	18	24449049		AX-11270558			G	3.815		0.00246
TEC	18	24448129		AX-32408219			G	2.399		0.0336
TEC	18	24449049		AX-11270558			G	-2.227		0.0458
TNC	18	24442392		AX-13274450			A	3.264		0.00678
TNC	18	24442392		AX-13274450			A	3.264		0.00678
TNC	18	24446526		AX-11365883			G	2.539		0.0275
TNC	18	24446526		AX-11365883			G	2.539		0.0275
TIMD4	18	24442392		AX-13274450			A	2.219		0.0465
TIMD4	18	24449049		AX-11270558			G	3.327		0.00603
TLR3	18	24446526		AX-11365883			G	2.804		0.0172
TLR3	18	24449049		AX-11270558			G	3.067		0.00977
TLR3	18	24442392		AX-13274450			A	2.303		0.04
TMOD4	18	24446534		AX-32408211			T	2.463		0.0299
TMOD4	18	24449049		AX-11270558			G	-2.599		0.0233
TNNT3	18	24449049		AX-11270558			G	-2.215		0.0469
TNNT3	18	24442392		AX-13274450			A	-3.258		0.00686
TNNT3	18	24435818		AX-11478849			T	3.015		0.0108
TNNT3	18	24446526		AX-11365883			G	-3.181		0.00874
TNNT3	18	24435212		AX-13274429			T	3.015		0.0108
TOPBP1	18	24449049		AX-11270558			G	-2.297		0.0404
TOPBP1	18	24448329		AX-11279135			T	2.562		0.0249
TPGS2	18	24449049		AX-11270558			G	2.551		0.0254
TPP1	18	24446526		AX-11365883			G	2.604		0.0245
ODAD4	18	24436519		AX-32408171			G	-2.246		0.0443
UBE2A	18	24435818		AX-11478849			T	2.207		0.0476
UBE2A	18	24446526		AX-11365883			G	-3.396		0.00597
UBE2A	18	24435212		AX-13274429			T	2.207		0.0476
UBE2A	18	24449049		AX-11270558			G	-2.867		0.0142
ULK3	18	24446865		AX-11712798			C	3.095		0.00927
VEGFC	18	24449049		AX-11270558			G	2.659		0.0208
VGLL4	18	24448129		AX-32408219			G	3.441		0.00489
VILL	18	24449049		AX-11270558			G	-2.329		0.0381
VILL	18	24446534		AX-32408211			T	2.384		0.0345
VILL	18	24442392		AX-13274450			A	-3.436		0.00493
VSTM2L	18	24449049		AX-11270558			G	-3.192		0.00774
WFDC13	18	24446534		AX-32408211			T	-2.443		0.031
ZNF329	18	24448329		AX-11279135			T	3.46		0.00472
ZNF843	18	24448129		AX-32408219			G	-4.006		0.00174
ZNF843	18	24436519		AX-32408171			G	-3.396		0.00531
SLC30A5	18	24435212		AX-13274429			T	-2.61		0.0228
SLC30A5	18	24442392		AX-13274450			A	3.818		0.00245
SLC30A5	18	24436519		AX-32408171			G	-2.205		0.0477
SLC30A5	18	24449049		AX-11270558			G	2.613		0.0227
SLC30A5	18	24435818		AX-11478849			T	-2.61		0.0228
SLC30A5	18	24448129		AX-32408219			G	-2.69		0.0197
SLC30A5	18	24446526		AX-11365883			G	4.064		0.00187

## Sheet: S4_
p_value_AD_risk	roi
5.67028e-06	rsupparietal
0.000170109	lrostralantcing
0.000550018	lrostmiddfront
0.000550018	rinfparietal
0.00110004	lcereb_cort
0.00110004	ramyg
0.00151964	rsupramarginal
0.00276143	rmiddtemp
0.00365166	llatoccip
0.00478572	lmiddtemp
0.00478572	rlorbitofront
0.00619195	lprecuneus
0.00619195	rprecentral
0.00794974	linsula
0.00794974	rpostcentral
0.00794974	rprecuneus
0.0100931	lparttriang
0.0100931	lsupfront
0.0100931	rlatoccip
0.0127184	rcereb_cort
0.0127184	linfparietal
0.0127184	rcuneus
0.0127184	rrostralantcing
0.0158711	lparsorbitalis
0.0158711	risthamuscing
0.0158711	rpericalc
0.0158711	rinsula
0.0196645	lpericalc
0.0196645	rrostmiddfront
0.0241554	lcaudantcing
0.0241554	lprecentral
0.0241554	rparacentral
0.0241554	rsupfront
0.0294798	lsuptemporal
0.0357001	rpallid
0.0357001	lcaudmiddfront
0.0357001	lfusiform
0.0357001	listhamuscing
0.0357001	rinftemp
0.0357001	rparsorbitalis
0.0429637	rcaudantcing
0.0429637	rsuptemporal
0.0513444	lparahhipp
0.0513444	lparsopercularis
0.0513444	rparttriang
0.0610009	linftemp
0.0610009	rtransversetemp
0.0720013	rlingual
0.0720013	rparahhipp
0.0845213	rparsopercularis
0.0986176	lcuneus
0.114466	lcaudate
0.114466	rcaudmiddfront
0.132118	lputamen
0.132118	rputamen
0.151737	lpallid
0.173352	rthal
0.173352	lmedialorbiotofront
0.197116	lsupparietal
0.197116	rfusiform
0.223024	llingual
0.251205	lthal
0.251205	lentorhinal
0.307069	lsupramarginal
0.314372	lamyg
0.314372	ltransversetemp
0.349369	rhipp
0.386679	lpostcing
0.386679	rpostcing
0.426167	lcereb_white
0.467855	lparacentral
0.557264	rcaudate
0.60473	lpostcentral
0.653903	rmedialorbiotofront
0.704504	lhipp
0.756444	rcereb_white
0.809405	rentorhinal
0.91769	llorbitofront

## Sheet: S4
Protein	CHR	BP	SNP	A1	STAT	P
BNIP3	18	24446719	AX-32408213	C	-3.716	0.00295
S100A9	18	24442392	AX-13274450	A	2.742	0.0179
CASP2	18	24446534	AX-32408211	T	2.265	0.0428
CASP2	18	24435587	AX-11438590	C	2.191	0.049
CASP2	18	24448129	AX-32408219	G	2.186	0.0493
EDN1	18	24435818	AX-11478849	T	-3.203	0.00759
EDN1	18	24435212	AX-13274429	T	-3.203	0.00759
EDN1	18	24446526	AX-11365883	G	2.683	0.0213
TAFA2	18	24435212	AX-13274429	T	2.736	0.0181
TAFA2	18	24435818	AX-11478849	T	2.736	0.0181
ADGRG5	18	24448129	AX-32408219	G	-2.202	0.0479
HCE000483	18	24448129	AX-32408219	G	2.781	0.0166
HCE000483	18	24446534	AX-32408211	T	2.181	0.0498
IL9	18	24446534	AX-32408211	T	2.663	0.0207
IL9	18	24448329	AX-11279135	T	2.395	0.0338
KLK11	18	24435587	AX-11438590	C	2.735	0.0181
KLK11	18	24435587	AX-11438590	C	2.735	0.0181
KLK11	18	24446534	AX-32408211	T	2.802	0.016
KLK11	18	24446534	AX-32408211	T	2.802	0.016
KLHL12	18	24435818	AX-11478849	T	2.695	0.0195
KLHL12	18	24435212	AX-13274429	T	2.695	0.0195
KLHL12	18	24446534	AX-32408211	T	-2.538	0.0261
LGR5	18	24448129	AX-32408219	G	3.025	0.0106
MAGEA8	18	24449049	AX-11270558	G	2.181	0.0498
SPP1	18	24435212	AX-13274429	T	-2.267	0.0427
SPP1	18	24435818	AX-11478849	T	-2.267	0.0427
MZB1	18	24448329	AX-11279135	T	-2.714	0.0188
PAX4	18	24436519	AX-32408171	G	4.151	0.00134
PAX4	18	24448129	AX-32408219	G	3.512	0.00429
PSPN	18	24446534	AX-32408211	T	-2.212	0.0471
ALPG	18	24435212	AX-13274429	T	2.32	0.0388
ALPG	18	24435818	AX-11478849	T	2.32	0.0388
RXFP1	18	24446719	AX-32408213	C	-2.702	0.0193
SYTL2	18	24448129	AX-32408219	G	-5.062	0.000279
TIMD4	18	24449049	AX-11270558	G	3.327	0.00603
TIMD4	18	24442392	AX-13274450	A	2.219	0.0465

## Sheet: S5
AUC	ROI
0.951741	rinfparietal
0.944876	rsupparietal
0.913793	rmiddtemp
0.910345	ramyg
0.903449	lrostralantcing
0.903449	rlatoccip
0.903449	rsupramarginal
0.9	rpallid
0.9	lrostmiddfront
0.9	rprecentral
0.896552	lcaudantcing
0.896552	lprecentral
0.896552	rparacentral
0.896552	rtransversetemp
0.893103	linfparietal
0.893103	lsupfront
0.893103	risthamuscing
0.893103	rinsula
0.889655	lprecuneus
0.889655	rcaudantcing
0.889655	rparsopercularis
0.889655	rrostralantcing
0.889655	rsuptemporal
0.886069	lpallid
0.886069	llatoccip
0.886069	rlorbitofront
0.886069	rparahhipp
0.886069	rpericalc
0.887586	lmiddtemp
0.887586	lparahhipp
0.887586	rrostmiddfront
0.887586	rsupfront
0.87931	lsupparietal
0.87931	rparsorbitalis
0.875861	rinftemp
0.874138	lmedialorbiotofront
0.868966	rprecuneus
0.865517	lcereb_cort
0.865517	lparttriang
0.865517	rcuneus
0.86069	linftemp
0.86069	lparsopercularis
0.86069	lsuptemporal
0.86069	linsula
0.86069	rparttriang
0.858607	lcuneus
0.858607	listhamuscing
0.858607	rcaudmiddfront
0.855174	rcereb_cort
0.855174	lfusiform
0.855174	lparsorbitalis
0.855174	lpericalc
0.844876	lentorhinal
0.844876	rfusiform
0.844876	rlingual
0.841379	rcereb_white
0.841379	rthal
0.837931	lthal
0.837931	lamyg
0.837931	lcaudmiddfront
0.834488	lcaudate
0.841379	rcaudate
0.841379	rputamen
0.841379	lparacentral
0.806897	lputamen
0.806897	llingual
0.806897	ltransversetemp
0.817414	llorbitofront
0.817414	rpostcentral
0.813793	rmedialorbiotofront
0.810345	lhipp
0.806897	lcereb_white
0.806897	lsupramarginal
0.796552	rentorhinal
0.793103	lpostcentral
0.789655	rhipp
0.789655	lpostcing
0.789655	rpostcing

## Sheet: S6
AUC	ROI
0.991071	rsupparietal
0.919643	lcereb_cort
0.910714	lprecuneus
0.910714	lrostralantcing
0.910714	lrostmiddfront
0.910714	rfusiform
0.90625	rsupramarginal
0.901786	rpericalc
0.897321	llatoccip
0.897321	rparsorbitalis
0.892857	rlorbitofront
0.892857	rlingual
0.888393	listhamuscing
0.888393	lparttriang
0.888393	lsupparietal
0.888393	rcuneus
0.888393	rinfparietal
0.883929	lcuneus
0.883929	lfusiform
0.883929	lmiddtemp
0.883929	lparsopercularis
0.883929	rrostralantcing
0.879464	lparsorbitalis
0.875	linfparietal
0.875	rlatoccip
0.870536	ramyg
0.870536	lentorhinal
0.870536	rcaudantcing
0.870536	rmiddtemp
0.866071	linftemp
0.866071	lparahhipp
0.866071	lpericalc
0.866071	rprecuneus
0.866071	rrostmiddfront
0.861607	rcereb_cort
0.861607	rparttriang
0.857143	lamyg
0.857143	rpallid
0.857143	lcaudmiddfront
0.857143	linsula
0.857143	risthamuscing
0.857143	rprecentral
0.857143	rsupfront
0.857143	rsuptemporal
0.852679	rhipp
0.852679	llingual
0.852679	lsupfront
0.852679	rinftemp
0.848214	lcereb_white
0.848214	lpallid
0.848214	rparahhipp
0.848214	rparsopercularis
0.848214	rpostcentral
0.848214	rinsula
0.84375	lcaudantcing
0.84375	lprecentral
0.84375	rparacentral
0.839286	lsuptemporal
0.839286	lsupramarginal
0.834821	lhipp
0.834821	rcaudate
0.834821	lpostcing
0.834821	rcaudmiddfront
0.834821	rpostcing
0.834821	rtransversetemp
0.830357	rthal
0.830357	ltransversetemp
0.830357	rentorhinal
0.825893	lthal
0.825893	rcereb_white
0.825893	llorbitofront
0.825893	lpostcentral
0.825893	rmedialorbiotofront
0.821429	lputamen
0.821429	lparacentral
0.816964	lcaudate
0.816964	rputamen
0.808036	lmedialorbiotofront

## Sheet: S7
AUC	ROI
0.897321	lrostmiddfront
0.863839	rprecentral
0.850446	rinftemp
0.84375	lfusiform
0.839286	lcaudmiddfront
0.839286	lpostcentral
0.839286	linsula
0.834821	lcaudantcing
0.834821	lprecentral
0.834821	rparacentral
0.832589	lparsopercularis
0.830357	lcereb_cort
0.830357	rpallid
0.830357	rhipp
0.830357	llatoccip
0.830357	lparsorbitalis
0.830357	lprecuneus
0.830357	rparttriang
0.830357	rpostcentral
0.830357	rinsula
0.828125	lsupfront
0.825893	ramyg
0.825893	lparttriang
0.823661	lcaudate
0.823661	listhamuscing
0.823661	rcuneus
0.821429	lmedialorbiotofront
0.819196	linfparietal
0.816964	rcereb_white
0.816964	lparacentral
0.816964	rrostralantcing
0.8125	lcereb_white
0.8125	rprecuneus
0.808036	llorbitofront
0.808036	lsupparietal
0.805804	rrostmiddfront
0.803571	lpostcing
0.803571	risthamuscing
0.803571	rpostcing
0.803571	rsupramarginal
0.803571	rparahhipp
0.799107	lpallid
0.799107	lpericalc
0.799107	rsupfront
0.796875	rthal
0.796875	rsuptemporal
0.794643	lsupramarginal
0.794643	rmiddtemp
0.792411	lparahhipp
0.792411	rcaudantcing
0.790179	lsuptemporal
0.790179	rlatoccip
0.790179	rparsopercularis
0.790179	rtransversetemp
0.787946	lamyg
0.785714	lhipp
0.785714	ltransversetemp
0.783482	rmedialorbiotofront
0.78125	rentorhinal
0.779018	rparsorbitalis
0.776786	lcuneus
0.776786	linftemp
0.776786	rfusiform
0.776786	rpericalc
0.774554	lthal
0.774554	rcaudate
0.772321	rcaudmiddfront
0.772321	rinfparietal
0.772321	lentorhinal
0.770089	lputamen
0.770089	rputamen
0.75	rcereb_cort
0.75	lmiddtemp
0.75	lrostralantcing
0.75	rsupparietal
0.734375	llingual
0.723214	rlorbitofront
0.660714	rlingual
